# Supplementary material for: Pleiotropic Effects of Metformin on the Chemotherapy Response of HPV‐Positive Cancer Cells
Source: J Med Virol. 2025 Jun 16;97(6):e70434. doi: 10.1002/jmv.70434 (PMC12169209; doi:10.1002/jmv.70434)
Supplement: Supplementary file 3 — Table S2 revis. [file JMV-97-e70434-s004.xlsx]

## Sheet: Tabelle1
Supporting Information: Table S2: Log2-fold changes (log2FC), p-values, and adjusted p-values (adj. p-value) of proteins detected in the proteome analysis of si16E6/E7 vs. siCtrl1.
Symbol	Uniprot ID	log2FC	p-value	adj. p-value
INCENP	Q9NQS7	-3.51767	1.24507e-05	0.000654349
HIST1H1C	P16403	-3.04704	5.28709e-06	0.000390993
UBE2C	O00762	-2.85771	1.69207e-06	0.000175185
CKAP2	Q8WWK9	-2.79818	5.38349e-06	0.000391901
GTSE1	Q9NYZ3	-2.60343	0.00880126	0.0450111
UBE2T	Q9NPD8	-2.55212	1.15836e-08	7.00578e-06
RRM2	P31350	-2.53	1.41697e-05	0.000698892
PBK	Q96KB5	-2.5262	1.77204e-08	8.25592e-06
FAM83D	Q9H4H8	-2.41947	2.22619e-05	0.000969327
CDK1	P06493	-2.40894	1.46462e-09	3.05524e-06
TPX2	Q9ULW0	-2.35743	3.78586e-07	6.08218e-05
GINS3	Q9BRX5	-2.32483	2.53772e-05	0.00105565
HELLS	Q9NRZ9	-2.28277	1.07456e-07	2.86185e-05
H1FX	Q92522	-2.2329	9.8641e-09	7.00578e-06
POLE	Q07864	-2.19833	9.9579e-06	0.00056732
FANCD2	Q9BXW9	-2.06912	2.2098e-07	4.9026e-05
MCM6	Q14566	-2.00894	1.20297e-08	7.00578e-06
MCM2	P49736	-1.9987	2.65824e-09	3.09618e-06
DHFR	P00374	-1.99193	1.47659e-08	7.6438e-06
HIST1H1E	P10412	-1.98184	1.77507e-06	0.000179784
CIT	O14578	-1.97954	1.11647e-05	0.00060874
KIF23	Q02241	-1.97465	6.09237e-08	1.81225e-05
MKI67	P46013	-1.94323	5.63152e-09	5.24745e-06
MCM5	P33992	-1.92449	1.96732e-09	3.05524e-06
MCM3	P25205	-1.9118	1.85956e-09	3.05524e-06
STMN2	Q93045	-1.84169	9.66182e-05	0.00263242
KIF2C	Q99661	-1.83161	2.39171e-05	0.00101527
WDHD1	O75717	-1.76659	2.40642e-07	5.05947e-05
H1F0	P07305	-1.74094	5.54139e-07	7.82343e-05
HIST1H1D	P16402	-1.72634	1.70303e-05	0.000801456
STMN1	P16949	-1.68518	6.49084e-05	0.00201606
CKS1B	P61024	-1.67486	6.22366e-08	1.81225e-05
SMC2	O95347	-1.67358	9.3834e-07	0.000112096
H2AFV	Q71UI9	-1.65422	0.000281612	0.00522722
HIST3H2BB	Q8N257	-1.65366	0.000180097	0.00390266
HIST1H2AC	Q93077	-1.64603	0.000272062	0.00512923
GINS4	Q9BRT9	-1.5985	0.000348787	0.00592763
POLD1	P28340	-1.58921	5.07088e-07	7.48189e-05
RACGAP1	Q9H0H5	-1.54379	3.26441e-07	5.79787e-05
FEN1	P39748	-1.53878	5.92459e-05	0.00185253
SPC24	Q8NBT2	-1.53778	6.87394e-06	0.000452287
HIST1H1B	P16401	-1.51829	8.1306e-06	0.000505073
NCAPH	Q15003	-1.51674	2.58334e-07	5.05947e-05
FANCI	Q9NVI1	-1.49551	7.15838e-06	0.000463207
PRC1	O43663	-1.47106	7.19541e-05	0.00219107
DNMT1	P26358	-1.46235	1.93077e-07	4.73445e-05
KIF11	P52732	-1.44455	4.00191e-07	6.21497e-05
MSH6	P52701	-1.44396	3.13287e-08	1.32691e-05
NUSAP1	Q9BXS6	-1.43518	0.00119573	0.012137
RNASEH2C	Q8TDP1	-1.42196	0.000870835	0.0101431
POLD3	Q15054	-1.40675	0.000199156	0.00417972
HIST1H3A	P68431	-1.40129	5.86883e-05	0.00184749
C9orf114	Q5T280	-1.37744	0.000145309	0.00340198
SMC4	Q9NTJ3	-1.37562	5.31043e-08	1.81225e-05
TMPO	P42166	-1.36963	2.60629e-07	5.05947e-05
MAD2L1	Q13257	-1.3569	6.65416e-07	8.61725e-05
UHRF1	Q96T88	-1.32939	3.38045e-05	0.00129094
TMPO.1	P42167	-1.31728	6.49856e-06	0.000441366
TOP2A	P11388	-1.31173	2.72207e-07	5.07285e-05
DUT	P33316	-1.30553	4.77803e-05	0.00162647
SF3B5	Q9BWJ5	-1.30519	0.140066	0.263771
NCAPD2	Q15021	-1.30054	3.04181e-06	0.000272534
CGGBP1	Q9UFW8	-1.2986	0.000150139	0.0034458
RFX1	P22670	-1.28533	0.0393825	0.11786
CCNB1	P14635	-1.28456	1.21234e-06	0.000134483
SUZ12	Q15022	-1.28364	0.000159567	0.00357415
SCML2	Q9UQR0	-1.26893	0.0012149	0.0122634
AURKA	O14965	-1.26775	0.0153237	0.064871
NASP	P49321	-1.257	1.31229e-05	0.000671863
KPNA2	P52292	-1.24775	0.000341797	0.00592763
CTCF	P49711	-1.23024	0.000271359	0.00512923
RECQL4	O94761	-1.22247	0.0335687	0.106445
UBR7	Q8N806	-1.21616	5.65744e-05	0.00182426
RAD51C	O43502	-1.21052	0.000161587	0.00360207
ATF7IP	Q6VMQ6	-1.20046	0.00236815	0.0191976
CKB	P12277	-1.18396	0.000136619	0.00333249
EXOSC6	Q5RKV6	-1.1821	0.000675094	0.00883734
CBX5	P45973	-1.17309	2.02336e-05	0.000916152
LMNB1	P20700	-1.17187	5.13888e-07	7.48189e-05
VAMP3	Q15836	-1.15436	0.0841085	0.191623
PACS1	Q6VY07	-1.14753	2.44933e-06	0.000228229
DPYSL5	Q9BPU6	-1.14607	4.07609e-06	0.000316509
RRM1	P23921	-1.14548	0.00253465	0.0200151
UTP20	O75691	-1.13644	1.12874e-06	0.000131076
SSNA1	O43805	-1.13444	0.000857858	0.0100816
BBX	Q8WY36	-1.11363	0.0481373	0.133654
KIAA0907	Q7Z7F0	-1.10375	0.045197	0.128712
SHCBP1	Q8NEM2	-1.10373	0.0890421	0.199369
POLD2	P49005	-1.10366	0.000849077	0.0100402
MCM4	P33991	-1.10187	4.73728e-06	0.00036182
POLE4	Q9NR33	-1.10039	0.000213296	0.00432064
CASP2	P42575	-1.09684	8.3635e-07	0.000105312
KIF15	Q9NS87	-1.09198	6.65853e-07	8.61725e-05
WDR48	Q8TAF3	-1.09008	0.0300596	0.0987398
PRIM2	P49643	-1.0802	9.1377e-06	0.000533806
FBXL6	Q8N531	-1.0792	7.73903e-05	0.00226768
MCM7	P33993	-1.07506	8.6011e-07	0.000105454
RIF1	Q5UIP0	-1.07372	1.42509e-05	0.000698892
PCNA	P12004	-1.06778	0.000140801	0.00338139
TNS1	Q9HBL0	-1.06451	0.147471	0.272322
NCAPH2	Q6IBW4	-1.05675	8.53718e-06	0.000523352
PHGDH	O43175	-1.0504	0.00107303	0.0114787
DDX47	Q9H0S4	-1.04853	2.29678e-06	0.000222931
KIF4A	O95239	-1.04375	6.89254e-06	0.000452287
ANLN	Q9NQW6	-1.02952	0.000888778	0.010275
WDR46	O15213	-1.02258	0.00108474	0.0114787
POLA2	Q14181	-1.0216	0.000736399	0.00928917
RFC4	P35249	-1.01534	1.48705e-05	0.000721682
EXOSC2	Q13868	-1.00927	3.62986e-06	0.000300272
MSH2	P43246	-0.985227	3.56175e-07	5.9265e-05
ZCCHC9	Q8N567	-0.985164	0.000174031	0.00380661
NFATC2IP	Q8NCF5	-0.98465	0.00312382	0.0228397
HMGB1	P09429	-0.979879	0.000794924	0.00959469
GPRIN1	Q7Z2K8	-0.977281	0.00084205	0.0100273
TMEM109	Q9BVC6	-0.96666	0.000163125	0.00361904
IMP4	Q96G21	-0.965576	0.00108653	0.0114787
DEK	P35659	-0.963029	3.5613e-06	0.000300272
RPA3	P35244	-0.962586	1.44473e-06	0.000152978
DDX39A	O00148	-0.950573	0.00257729	0.0202041
UTP3	Q9NQZ2	-0.947258	0.00167395	0.015146
RNASEH2A	O75792	-0.944875	1.36512e-06	0.000147909
WDR74	Q6RFH5	-0.93871	0.0216648	0.0807489
EHMT1	Q9H9B1	-0.933088	1.12367e-05	0.00060874
H2AFX	P16104	-0.932344	2.78643e-05	0.00111914
RPA2	P15927	-0.932339	0.000138753	0.00336694
PHF2	O75151	-0.925307	0.0046049	0.0295106
RPA1	P27694	-0.923896	3.36e-07	5.79787e-05
NOP14	P78316	-0.916913	0.000367808	0.00610357
TRIP13	Q15645	-0.910932	8.90164e-06	0.000531702
DNTTIP2	Q5QJE6	-0.907482	0.00221528	0.0182997
PPAT	Q06203	-0.907363	4.29044e-05	0.00152589
USP13	Q92995	-0.90706	0.00300141	0.022334
PSIP1	O75475	-0.903225	1.15349e-06	0.000131076
G3BP2	Q9UN86	-0.903069	0.000103233	0.00279629
DDX52	Q9Y2R4	-0.902497	0.000283489	0.00524117
SRSF1	Q07955	-0.899354	0.0403071	0.119841
HINT2	Q9BX68	-0.896916	0.00373069	0.0255419
EMG1	Q92979	-0.888974	0.000305122	0.00548866
GFER	P55789	-0.885306	0.0458624	0.129735
MEPCE	Q7L2J0	-0.884775	0.0053594	0.0328114
PRPF38B	Q5VTL8	-0.88149	0.0957095	0.207593
GPD2	P43304	-0.881125	0.0300733	0.0987398
TCOF1	Q13428	-0.879338	0.00129485	0.0127165
HIST1H4A	P62805	-0.876332	0.000680251	0.00883734
EP400	Q96L91	-0.873475	0.0020574	0.017364
DHTKD1	Q96HY7	-0.872697	0.00252695	0.0199882
RRP36	Q96EU6	-0.872614	0.000381766	0.00615448
RFC5	P40937	-0.869676	2.87565e-06	0.000262699
ZC2HC1A	Q96GY0	-0.862701	0.233708	0.368043
BAZ1A	Q9NRL2	-0.862127	0.0094166	0.0472249
NRF1	Q16656	-0.860754	3.73095e-05	0.00138257
BCAM	P50895	-0.860301	0.000295683	0.00536026
DDX17	Q92841	-0.859409	0.00165372	0.0151369
SLC43A3	Q8NBI5	-0.859266	0.0316732	0.102547
SKIV2L2	P42285	-0.857196	2.34609e-06	0.00022307
TP53RK	Q96S44	-0.85194	0.142978	0.267417
CARHSP1	Q9Y2V2	-0.849867	0.00143353	0.0136582
HMGB2	P26583	-0.848324	1.64364e-05	0.000781399
PPIH	O43447	-0.843882	0.00155134	0.0143879
BRD8	Q9H0E9	-0.843769	0.00244138	0.0195436
GPATCH11	Q8N954	-0.84223	0.0120873	0.0557288
RNF20	Q5VTR2	-0.842085	0.00563737	0.033846
EXOSC10	Q01780	-0.841425	0.00509517	0.0315251
HRSP12	P52758	-0.839681	0.0266743	0.091581
PTMA	P06454	-0.839252	0.00155336	0.0143879
UTP18	Q9Y5J1	-0.838097	5.63003e-06	0.000403543
CCDC59	Q9P031	-0.836844	0.00787465	0.0419412
SMC6	Q96SB8	-0.83324	0.0581492	0.150929
GTF3C2	Q8WUA4	-0.828013	2.25117e-06	0.000222931
RNF114	Q9Y508	-0.822369	0.00145412	0.0137698
CBX3	Q13185	-0.820849	1.1745e-05	0.000628966
NFYC	Q13952	-0.815156	0.000246193	0.00484142
TWSG1	Q9GZX9	-0.814983	0.0138001	0.0603139
SMARCC2	Q8TAQ2	-0.814944	0.000955211	0.010828
GGH	Q92820	-0.814616	0.00329787	0.0233862
CREB1	P16220	-0.811034	0.00310878	0.0228092
RBBP7	Q16576	-0.810954	0.000369836	0.00610357
ZDHHC20	Q5W0Z9	-0.805927	0.0368084	0.112897
CD44	P16070	-0.805637	0.000251311	0.00491957
RPUSD2	Q8IZ73	-0.80049	0.00373343	0.0255419
DTYMK	P23919	-0.798842	0.00246635	0.0196087
C5orf24	Q7Z6I8	-0.796002	0.00655604	0.0373406
KIAA1143	Q96AT1	-0.794713	0.000984648	0.0110276
MPHOSPH10	O00566	-0.794092	0.00384272	0.0261743
HMGN2	P05204	-0.790337	0.0136137	0.0599493
SLC1A4	P43007	-0.787604	0.00258571	0.0202041
ABHD14B	Q96IU4	-0.786243	0.000717762	0.00911186
CDK2	P24941	-0.784854	0.132142	0.2544
RPL37	P61927	-0.7798	0.196696	0.326472
IK	Q13123	-0.778148	0.00416665	0.0275293
TMSB10	P63313	-0.777888	0.230855	0.364594
MTA2	O94776	-0.774895	0.000348103	0.00592763
UTP11L	Q9Y3A2	-0.774385	0.00145388	0.0137698
KHSRP	Q92945	-0.765522	0.0213435	0.0800641
RPS15A	P62244	-0.765264	0.129156	0.251452
DNAJC9	Q8WXX5	-0.764197	0.000536059	0.00790348
EXOSC4	Q9NPD3	-0.763016	3.73908e-05	0.00138257
ADNP	Q9H2P0	-0.759797	0.00227773	0.0187238
DCTPP1	Q9H773	-0.75746	0.00349743	0.0241758
PCNP	Q8WW12	-0.75592	0.0174474	0.070257
BRD3	Q15059	-0.753919	0.00799028	0.0423994
PNO1	Q9NRX1	-0.75021	0.0202062	0.077546
NONO	Q15233	-0.744803	0.00204344	0.0173098
POLA1	P09884	-0.743426	0.000667403	0.00883734
KNTC1	P50748	-0.739649	2.20871e-05	0.000969327
GSE1	Q14687	-0.73915	0.0261853	0.0905024
KDM2A	Q9Y2K7	-0.738972	0.00146908	0.0138272
DNTTIP1	Q9H147	-0.738427	0.000121221	0.00312288
SH3PXD2A	Q5TCZ1	-0.737999	0.155394	0.281594
BCAS2	O75934	-0.735784	0.0719713	0.17311
C19orf43	Q9BQ61	-0.732162	0.0421585	0.123091
NUDT16L1	Q9BRJ7	-0.732122	0.00044453	0.00688906
GABPB1	Q06547	-0.731554	0.00012274	0.00312485
VRK1	Q99986	-0.731355	0.0761279	0.179281
ACTR8	Q9H981	-0.731075	0.0151218	0.0645167
NUP35	Q8NFH5	-0.730118	0.0117048	0.0545711
FAM133B	Q5BKY9	-0.730068	0.000303322	0.00547743
SMARCA5	O60264	-0.729407	0.000518521	0.00774291
NUDT21	O43809	-0.728381	0.00855175	0.0439802
PIAS4	Q8N2W9	-0.721667	0.0121014	0.0557288
HINT1	P49773	-0.719765	0.171638	0.300173
HLTF	Q14527	-0.719614	0.0285163	0.0956497
GMPS	P49915	-0.717127	0.000221311	0.00442526
ZNF326	Q5BKZ1	-0.716512	0.0105221	0.050854
HAT1	O14929	-0.71645	9.46023e-05	0.00259266
LIG1	P18858	-0.716219	2.99187e-05	0.00118128
PVRL2	Q92692	-0.715916	0.00145851	0.0137833
OTOF	Q9HC10	-0.715893	0.201242	0.330601
CPSF7	Q8N684	-0.715529	0.0299966	0.0986266
NDC1	Q9BTX1	-0.711934	0.000140747	0.00338139
PRKRIP1	Q9H875	-0.711922	0.00565593	0.0339137
CEBPB	P17676	-0.708915	0.000614603	0.00842405
CEP55	Q53EZ4	-0.707745	7.93806e-05	0.00231146
SIN3A	Q96ST3	-0.703362	7.31269e-05	0.00219805
BOLA1	Q9Y3E2	-0.701165	0.0378251	0.114806
NOLC1	Q14978	-0.700078	0.011654	0.0544641
CCDC137	Q6PK04	-0.696922	0.00977462	0.0484984
TMEM209	Q96SK2	-0.69564	0.000977255	0.0109977
PCM1	Q15154	-0.693043	0.0125352	0.0568102
SYTL4	Q96C24	-0.69269	0.00667178	0.0375409
HDAC2	Q92769	-0.691281	2.12573e-05	0.000952285
TOE1	Q96GM8	-0.688169	0.00595376	0.0348761
CPNE2	Q96FN4	-0.684547	8.89911e-05	0.00251278
SMC3	Q9UQE7	-0.683384	6.40598e-06	0.000441366
TCEA1	P23193	-0.681819	0.00462834	0.0295389
NDE1	Q9NXR1	-0.680884	0.0451485	0.128652
NUMA1	Q14980	-0.679277	3.24761e-05	0.00126089
ZC3H14	Q6PJT7	-0.677594	0.0193252	0.0751051
MFAP1	P55081	-0.676434	0.010285	0.0501234
ZWILCH	Q9H900	-0.676275	5.45725e-05	0.00181609
ISCA2	Q86U28	-0.675542	0.0194561	0.0753922
RNASEH2B	Q5TBB1	-0.675297	0.137771	0.260818
GTF3C5	Q9Y5Q8	-0.674837	0.00108156	0.0114787
SMARCA4	P51532	-0.672905	0.00117733	0.0121057
PPP3CB	P16298	-0.671618	0.145668	0.270816
NCAPG	Q9BPX3	-0.671186	5.00621e-05	0.00167798
DDX18	Q9NVP1	-0.670574	0.00112589	0.0117612
RBM39	Q14498	-0.669979	0.0100881	0.0496228
EXOSC9	Q06265	-0.669554	7.95863e-06	0.000501071
KIAA1279	Q96EK5	-0.669473	0.00045659	0.00699755
SSRP1	Q08945	-0.668878	0.000232108	0.00460166
LSM8	O95777	-0.668376	0.000319919	0.00564932
COA7	Q96BR5	-0.665454	0.0151121	0.0645167
ZNF592	Q92610	-0.663491	0.0113138	0.0532435
NUPL2	O15504	-0.663343	0.0254883	0.089018
BUD13	Q9BRD0	-0.663299	0.00306843	0.0226917
RBM14	Q96PK6	-0.6611	0.000612851	0.00842405
RCOR1	Q9UKL0	-0.660337	0.00127342	0.0125821
SAFB	Q15424	-0.659231	0.0233951	0.0844401
DPYD	Q12882	-0.657562	0.0162489	0.0671317
ACSL4	O60488	-0.655425	0.015712	0.06577
SARNP	P82979	-0.654562	0.0335567	0.106445
EHMT2	Q96KQ7	-0.6535	0.000867335	0.0101276
NCOA5	Q9HCD5	-0.653039	0.00189681	0.0164261
NUP98	P52948	-0.652324	0.0104343	0.0506389
PRPF6	O94906	-0.65056	0.00175202	0.0154496
NCAPG2	Q86XI2	-0.650102	0.0720762	0.173273
BUD31	P41223	-0.650046	0.000755762	0.00940511
BAZ1B	Q9UIG0	-0.648852	1.02903e-05	0.000577619
UBTF	P17480	-0.647404	0.000156927	0.0035532
XRCC1	P18887	-0.647398	0.000122278	0.00312485
RBMX	P38159	-0.644889	0.00504518	0.0313407
CDKN2AIP	Q9NXV6	-0.643419	0.0195423	0.0755583
PSPC1	Q8WXF1	-0.642931	0.00113036	0.0117671
FUBP3	Q96I24	-0.641064	0.00658135	0.037368
EXOSC8	Q96B26	-0.640983	0.0012586	0.0124762
DNM1	Q05193	-0.639105	0.00498035	0.0311874
EXOSC5	Q9NQT4	-0.636634	0.000143507	0.00339391
HNRNPK	P61978	-0.634345	0.00165073	0.0151369
SMTN	P53814	-0.633839	0.018625	0.0734665
TRIM28	Q13263	-0.631765	7.65621e-05	0.00226616
SMOC1	Q9H4F8	-0.629781	0.00965516	0.0480592
BCL7B	Q9BQE9	-0.629155	0.0120449	0.0556816
POLR3C	Q9BUI4	-0.628097	0.0176227	0.0707175
POLR2A	P24928	-0.627432	0.00169727	0.0152361
ACIN1	Q9UKV3	-0.626754	0.00310718	0.0228092
WDR5	P61964	-0.626482	0.000564264	0.00803947
NUDT1	P36639	-0.624859	0.00472362	0.0299827
WBSCR22	O43709	-0.624748	0.000676521	0.00883734
THYN1	Q9P016	-0.624213	4.69484e-05	0.00162024
CDC73	Q6P1J9	-0.623992	0.0003799	0.00615448
SMNDC1	O75940	-0.62398	0.011713	0.0545711
CWF19L1	Q69YN2	-0.623625	0.00425836	0.0278647
SRSF3	P84103	-0.623004	0.00338516	0.0237553
THOC3	Q96J01	-0.622475	0.00393613	0.0265774
SMARCE1	Q969G3	-0.620199	0.000407964	0.00648704
MTHFD1	P11586	-0.619909	0.00452701	0.0291317
EXOSC7	Q15024	-0.618107	0.000371013	0.00610357
SNRNP40	Q96DI7	-0.618059	0.00851476	0.0439802
RSL1D1	O76021	-0.617315	2.50913e-05	0.00105316
FIP1L1	Q6UN15	-0.61605	0.0237029	0.0848675
ALDH16A1	Q8IZ83	-0.615237	0.0160643	0.0667455
SET	Q01105	-0.615229	0.0552421	0.146395
PGP	A6NDG6	-0.614629	0.000513359	0.00771528
POLDIP3	Q9BY77	-0.613314	0.0556085	0.146871
YY1	P25490	-0.609527	0.000164353	0.00362901
DDX19A	Q9NUU7	-0.609389	0.0151105	0.0645167
PQBP1	O60828	-0.609137	0.0219516	0.0812368
SRSF6	Q13247	-0.60886	0.00349581	0.0241758
GATAD2B	Q8WXI9	-0.607509	0.00189057	0.0164025
PAFAH1B3	Q15102	-0.607099	0.000757012	0.00940511
DIMT1	Q9UNQ2	-0.60693	0.000196018	0.00415113
EXOSC1	Q9Y3B2	-0.602406	0.000494934	0.00748668
FKBP5	Q13451	-0.600747	0.000790924	0.0095712
CRNKL1	Q9BZJ0	-0.600726	1.92746e-05	0.000889112
MED25	Q71SY5	-0.599727	0.041045	0.121261
USP48	Q86UV5	-0.598437	0.0275642	0.0934656
WASF2	Q9Y6W5	-0.598411	0.0334313	0.106445
HNRNPR	O43390	-0.596931	0.000936301	0.0106917
DAXX	Q9UER7	-0.594552	0.0394133	0.11786
HMGB3	O15347	-0.594473	3.42034e-05	0.00129556
RELL1	Q8IUW5	-0.590836	0.0245943	0.0868086
CTNNAL1	Q9UBT7	-0.590479	0.342317	0.477215
HNRNPC	P07910	-0.588437	0.000287411	0.00525116
SRSF7	Q16629	-0.58782	0.018577	0.0733478
ING2	Q9H160	-0.585382	0.0153175	0.064871
HNRNPCL1	O60812	-0.585118	0.163688	0.290915
PDIA5	Q14554	-0.584499	4.58758e-05	0.00160703
SAP30	O75446	-0.583901	0.00160568	0.0148136
HIP1	O00291	-0.581961	0.00639769	0.0367079
PRPS1	P60891	-0.57879	0.0107373	0.0515722
QKI	Q96PU8	-0.577455	0.079605	0.184199
KDM3B	Q7LBC6	-0.575704	5.74281e-05	0.00182426
CYP1B1	Q16678	-0.572368	0.00321462	0.0230414
HAX1	O00165	-0.572076	0.094969	0.206661
PDS5B	Q9NTI5	-0.572004	0.00141718	0.0135578
STX10	O60499	-0.571893	0.00199126	0.0169914
TAF6	P49848	-0.57098	0.0173545	0.070004
MATR3	P43243	-0.569519	0.000710305	0.00909151
PPP5C	P53041	-0.569406	0.0426814	0.123742
HNRNPH1	P31943	-0.56754	0.00175434	0.0154496
CSTF2	P33240	-0.567437	0.00775778	0.0415678
NEO1	Q92859	-0.567193	0.00175752	0.0154496
RPL29	P47914	-0.565982	0.107206	0.222681
ZMYND8	Q9ULU4	-0.565963	0.00100242	0.0111686
KLC4	Q9NSK0	-0.565761	0.00118333	0.0121057
CLN6	Q9NWW5	-0.564951	0.0531637	0.142358
MPDU1	O75352	-0.564804	0.074136	0.176224
GTF3C3	Q9Y5Q9	-0.564746	0.00402648	0.0269531
POLE3	Q9NRF9	-0.564294	0.0074413	0.040556
SLC4A2	P04920	-0.563746	0.0602784	0.154447
ARGLU1	Q9NWB6	-0.56368	0.0167407	0.0683354
WIZ	O95785	-0.561969	0.000373923	0.00611265
RPRD2	Q5VT52	-0.559579	5.65896e-05	0.00182426
CTNNBL1	Q8WYA6	-0.557951	0.0125473	0.0568102
RRP15	Q9Y3B9	-0.556699	0.0204328	0.0779098
FAM192A	Q9GZU8	-0.556622	0.00547967	0.0330696
MDC1	Q14676	-0.556601	0.00612314	0.0356151
ARL6IP4	Q66PJ3	-0.556122	0.000157106	0.0035532
SUN2	Q9UH99	-0.555436	0.252565	0.387965
SF3B3	Q15393	-0.555409	0.0185734	0.0733478
ANAPC1	Q9H1A4	-0.554908	0.0306028	0.0999147
ACTR5	Q9H9F9	-0.554825	0.0130435	0.0584323
HNRNPL	P14866	-0.554621	4.78272e-05	0.00162647
CDK2AP1	O14519	-0.554374	0.000697531	0.00897734
ADD2	P35612	-0.553921	0.00125489	0.012466
THRAP3	Q9Y2W1	-0.552484	0.0187247	0.0735845
SHMT1	P34896	-0.552439	0.00146567	0.013823
RSF1	Q96T23	-0.551251	0.0252718	0.0886112
IMP3	Q9NV31	-0.550388	0.0051835	0.0319444
PSMD4	P55036	-0.550052	0.0362355	0.111433
PNN	Q9H307	-0.549499	0.00153849	0.0143071
UBE2S	Q16763	-0.54929	0.113614	0.230343
TPR	P12270	-0.546978	0.00269	0.0207496
SP3	Q02447	-0.546959	0.0943129	0.206059
DDX56	Q9NY93	-0.546212	2.66689e-05	0.00109956
SUPT16H	Q9Y5B9	-0.545832	0.000108207	0.00289734
NSUN5	Q96P11	-0.545655	0.00909823	0.0460434
METTL15	A6NJ78	-0.542609	0.0901426	0.200657
TRMT112	Q9UI30	-0.540491	0.0452393	0.128754
GNG5	P63218	-0.539587	0.02567	0.0895184
SFPQ	P23246	-0.539025	0.00863161	0.0443381
SART1	O43290	-0.538557	0.0263944	0.0908211
LBR	Q14739	-0.538218	0.000107526	0.00289574
LSR	Q86X29	-0.535689	0.00281694	0.0213748
RAVER1	Q8IY67	-0.535537	4.54673e-05	0.00160479
ARHGAP18	Q8N392	-0.533793	0.00296553	0.0221417
HMG20A	Q9NP66	-0.53355	0.322088	0.457486
MCAM	P43121	-0.533249	0.0116755	0.0545053
CCDC117	Q8IWD4	-0.533139	0.116215	0.234393
HNRNPU	Q00839	-0.532271	0.00027303	0.00512923
SRSF5	Q13243	-0.532042	0.0582508	0.15107
HACD2	Q6Y1H2	-0.531763	0.0600274	0.154172
SMCHD1	A6NHR9	-0.531722	0.000216633	0.00436924
XRCC5	P13010	-0.531373	0.00428597	0.0280061
CNOT11	Q9UKZ1	-0.530815	0.0383455	0.115693
CCDC134	Q9H6E4	-0.53035	0.00114555	0.0118629
NOL6	Q9H6R4	-0.529649	0.00123251	0.0123489
KIF2A	O00139	-0.528797	0.00333976	0.0235971
BCLAF1	Q9NYF8	-0.528636	0.0228457	0.0831214
AKAP12	Q02952	-0.528264	0.0130799	0.0584828
MRPL45	Q9BRJ2	-0.528164	0.0856231	0.194069
TUBB	P07437	-0.528083	0.0983778	0.21151
COX6C	P09669	-0.527967	0.169258	0.297574
RFC2	P35250	-0.527062	0.00534044	0.0327383
BTF3	P20290	-0.526983	0.134103	0.256626
SRRM1	Q8IYB3	-0.526244	0.0124347	0.0566269
RPP25	Q9BUL9	-0.524461	0.017114	0.0695154
SH3BP1	Q9Y3L3	-0.5244	0.0454265	0.128939
MISP	Q8IVT2	-0.523004	0.0347595	0.108637
MAD1L1	Q9Y6D9	-0.522785	0.0146623	0.0631346
MACROD1	Q9BQ69	-0.520979	0.039624	0.118263
ELAVL1	Q15717	-0.520062	0.00445995	0.0288596
SMEK2	Q5MIZ7	-0.518801	0.00332929	0.0235732
DDX50	Q9BQ39	-0.518769	6.81297e-05	0.00208827
RANGAP1	P46060	-0.517641	0.00107163	0.0114787
LSM7	Q9UK45	-0.517269	0.0049153	0.0308884
RBBP4	Q09028	-0.516964	0.00500804	0.0313187
PPIA	P62937	-0.515732	0.0978312	0.210529
DHX16	O60231	-0.515517	0.00731662	0.0400095
RTF1	Q92541	-0.51546	0.0129091	0.0579974
BYSL	Q13895	-0.513742	0.00195305	0.0167908
TBRG4	Q969Z0	-0.513261	0.00398264	0.0268138
CLASP2	O75122	-0.512917	0.0117522	0.054699
C4orf27	Q9NWY4	-0.512638	0.000618653	0.00842405
LUC7L2	Q9Y383	-0.511915	0.00052352	0.00779259
MTHFD2	P13995	-0.511824	0.0940962	0.205916
HNRNPH3	P31942	-0.511815	0.00552924	0.0332826
SLTM	Q9NWH9	-0.511508	0.0708579	0.171678
MX2	P20592	-0.511095	0.0274431	0.0933948
NUP93	Q8N1F7	-0.510774	7.30445e-05	0.00219805
NAA40	Q86UY6	-0.510613	0.00034141	0.00592763
DLG5	Q8TDM6	-0.510547	0.0533482	0.142599
PLP2	Q04941	-0.509713	0.0757255	0.178726
H3F3A	P84243	-0.509177	0.00192024	0.0165981
SMC1A	Q14683	-0.509148	0.000270393	0.00512923
NOP2	P46087	-0.50877	0.0552052	0.146386
TTI1	O43156	-0.507641	0.00505463	0.0313575
RPS19BP1	Q86WX3	-0.506713	0.000204337	0.00423114
CASC3	O15234	-0.506224	0.00316787	0.0229535
MRPL43	Q8N983	-0.505718	0.0352117	0.109398
CFDP1	Q9UEE9	-0.505335	0.00281267	0.0213748
ACOT1	Q86TX2	-0.504451	0.0748052	0.177543
DCAF5	Q96JK2	-0.503167	0.181696	0.311565
SIRT1	Q96EB6	-0.502331	0.0147147	0.0632432
SF3A2	Q15428	-0.502175	0.000637833	0.00861352
GMPPB	Q9Y5P6	-0.500903	0.0258894	0.0897461
REXO4	Q9GZR2	-0.500752	0.0228509	0.0831214
AGPS	O00116	-0.49804	0.00341531	0.0239277
PIAS1	O75925	-0.497299	0.228568	0.361718
TCAF1	Q9Y4C2	-0.496742	0.000751737	0.00938966
ANP32B	Q92688	-0.496467	0.00467477	0.0297538
AQR	O60306	-0.495824	0.0061796	0.035854
ZFR	Q96KR1	-0.495786	0.000429132	0.00675448
C19orf53	Q9UNZ5	-0.49554	0.0405534	0.120329
QRICH1	Q2TAL8	-0.494766	0.0465094	0.130613
EEF2K	O00418	-0.494606	0.11682	0.235206
HPDL	Q96IR7	-0.49334	0.0237911	0.0849269
ZC3H18	Q86VM9	-0.492122	0.00167253	0.015146
FAU	P62861	-0.491958	0.119143	0.23803
API5	Q9BZZ5	-0.491809	0.00034895	0.00592763
DPF2	Q92785	-0.491595	0.000446867	0.00688906
DDX27	Q96GQ7	-0.491326	0.000414265	0.00656482
RPS21	P63220	-0.490653	0.189901	0.319918
H2AFY	O75367	-0.490462	0.00291027	0.0218341
RNF2	Q99496	-0.490133	0.103235	0.217832
VRK3	Q8IV63	-0.488841	0.044044	0.126558
L2HGDH	Q9H9P8	-0.488754	0.00465508	0.029669
TRMT1	Q9NXH9	-0.488607	0.254446	0.389699
NIF3L1	Q9GZT8	-0.488602	0.000834291	0.00996657
GTF2B	Q00403	-0.487427	0.000200801	0.00417972
DVL2	O14641	-0.487245	0.00814804	0.04294
GLO1	Q04760	-0.487169	0.0944028	0.206059
UCHL5	Q9Y5K5	-0.487075	0.0154365	0.0651435
SF3B6	Q9Y3B4	-0.486487	0.0428891	0.124266
ANP32A	P39687	-0.485102	0.0243324	0.086209
RALY	Q9UKM9	-0.484874	0.000545988	0.00797416
UBAP2	Q5T6F2	-0.484291	0.00265283	0.0206336
RAD50	Q92878	-0.484241	0.000119688	0.00312288
UIMC1	Q96RL1	-0.483779	0.0508133	0.138768
UBA2	Q9UBT2	-0.483693	0.00772718	0.0415678
GPATCH8	Q9UKJ3	-0.482892	0.0007724	0.00947003
ALYREF	Q86V81	-0.481993	0.0154558	0.0651609
EYA3	Q99504	-0.47928	0.0404843	0.120214
DUS3L	Q96G46	-0.479007	0.015179	0.0645835
SRRT	Q9BXP5	-0.478819	0.00319032	0.0230219
RBM15	Q96T37	-0.478776	0.045358	0.128939
POU2F1	P14859	-0.47794	0.0570486	0.149572
AAAS	Q9NRG9	-0.47784	0.00662501	0.037368
RBM28	Q9NW13	-0.477633	0.000768534	0.00947003
GPALPP1	Q8IXQ4	-0.477594	0.0308584	0.100679
SNAP23	O00161	-0.477545	0.019181	0.0749251
RSBN1L	Q6PCB5	-0.477468	0.00625501	0.0361564
GPD1L	Q8N335	-0.477429	0.000591368	0.00829815
SNW1	Q13573	-0.477353	0.0510164	0.138924
TUBB4B	P68371	-0.477328	0.0473651	0.132457
RNGTT	O60942	-0.477254	0.0128282	0.0576896
TACC3	Q9Y6A5	-0.477099	0.0657735	0.164037
PDCD5	O14737	-0.477023	0.126702	0.248655
SRP14	P37108	-0.47675	0.00195841	0.0168034
SART3	Q15020	-0.476077	0.00181835	0.015883
TRA2A	Q13595	-0.475565	0.0147338	0.063267
PFAS	O15067	-0.474725	0.00245344	0.0195729
CD97	P48960	-0.474682	0.13965	0.263307
MPP6	Q9NZW5	-0.474629	0.135779	0.258394
NCKAP1	Q9Y2A7	-0.474357	0.00039206	0.0062555
IMPA1	P29218	-0.47355	0.0123704	0.0565038
NUP43	Q8NFH3	-0.473548	0.00140026	0.0134511
GMEB2	Q9UKD1	-0.473461	0.00712611	0.0393371
POLR2D	O15514	-0.471996	0.000491666	0.00746147
KEAP1	Q14145	-0.471676	0.000320982	0.00564932
LRRC41	Q15345	-0.471271	0.0179934	0.071712
NUP85	Q9BW27	-0.471146	0.000170545	0.00374797
ESD	P10768	-0.471103	0.0359453	0.110833
RPL23	P62829	-0.470805	0.0827076	0.189354
ACAT2	Q9BWD1	-0.470221	0.0501406	0.137658
CCT3	P49368	-0.470007	0.0774339	0.181188
PPIG	Q13427	-0.46818	0.000290871	0.00529362
PARP1	P09874	-0.467913	0.000812445	0.00975562
BUB3	O43684	-0.467339	0.000464382	0.00709362
WDR73	Q6P4I2	-0.467253	0.10844	0.224244
SRSF9	Q13242	-0.466871	0.000680962	0.00883734
ABI2	Q9NYB9	-0.466784	0.0775682	0.181188
UTP14A	Q9BVJ6	-0.46652	0.000314839	0.00562005
WDR33	Q9C0J8	-0.465863	0.000561259	0.00803947
HNRNPD	Q14103	-0.465293	0.000151887	0.00346884
SNRPA1	P09661	-0.464481	0.00777111	0.0415678
AATF	Q9NY61	-0.463679	0.0972191	0.209502
SF3B2	Q13435	-0.463471	0.0166178	0.0680934
RCC1	P18754	-0.462114	0.00786162	0.0419412
BAP1	Q92560	-0.461922	0.00475009	0.0301097
LTV1	Q96GA3	-0.461334	0.051856	0.1403
EIF4B	P23588	-0.461218	0.123671	0.244159
TIA1	P31483	-0.46063	0.0429199	0.124278
NBN	O60934	-0.460532	0.0633188	0.159375
PWP2	Q15269	-0.459361	0.000703878	0.00903408
CCT7	Q99832	-0.459326	0.0779144	0.181683
NUP107	P57740	-0.459291	0.0110089	0.0525516
C12orf10	Q9HB07	-0.458886	0.097058	0.209266
LEMD3	Q9Y2U8	-0.458886	0.00484882	0.0306522
C5orf22	Q49AR2	-0.458651	0.0968952	0.209266
PCBP1	Q15365	-0.458595	0.0491239	0.135666
NUP54	Q7Z3B4	-0.458258	0.000380901	0.00615448
PTMS	P20962	-0.458241	0.115499	0.23325
SBNO1	A3KN83	-0.458074	0.0365094	0.112128
GADD45GIP1	Q8TAE8	-0.457861	0.0556956	0.146934
PPP2CA	P67775	-0.457048	0.0656243	0.163938
C1orf174	Q8IYL3	-0.455404	0.0310093	0.10103
DHX30	Q7L2E3	-0.454976	0.0063367	0.0364032
TRIM33	Q9UPN9	-0.454704	0.000618994	0.00842405
GTF2I	P78347	-0.454494	0.000212387	0.00432064
RPRD1B	Q9NQG5	-0.454026	0.0177967	0.0712328
CD99	P14209	-0.454017	0.040814	0.120768
CDC5L	Q99459	-0.453424	0.00114861	0.0118656
RBM15B	Q8NDT2	-0.452876	0.022503	0.0824225
FBL	P22087	-0.452454	0.023717	0.0848675
MRPL18	Q9H0U6	-0.451028	0.0839882	0.191623
SPEN	Q96T58	-0.450986	0.0355266	0.109937
BANP	Q8N9N5	-0.450941	0.0246658	0.0868618
SSU72	Q9NP77	-0.450885	0.0236225	0.0848553
PHF14	O94880	-0.449943	0.0184313	0.0729577
RCC2	Q9P258	-0.448916	0.00100682	0.0111686
RANBP1	P43487	-0.448692	0.001065	0.0114787
PAF1	Q8N7H5	-0.448009	0.00376016	0.0256871
HNRNPUL1	Q9BUJ2	-0.447958	0.000200957	0.00417972
KIAA0020	Q15397	-0.447638	0.0180514	0.0718816
ZC3HAV1	Q7Z2W4	-0.446606	0.135541	0.258382
PDLIM7	Q9NR12	-0.445903	0.185001	0.314938
ITSN2	Q9NZM3	-0.445721	0.0164831	0.067764
MRPL46	Q9H2W6	-0.445303	0.0136074	0.0599493
EPB41L2	O43491	-0.444734	0.000270427	0.00512923
RTFDC1	Q9BY42	-0.444482	0.0225411	0.0824467
SHMT2	P34897	-0.444436	0.00753214	0.0408049
HGH1	Q9BTY7	-0.444357	0.0119454	0.0554319
CSE1L	P55060	-0.443324	0.00321283	0.0230414
NEDD1	Q8NHV4	-0.442959	0.00362237	0.0249285
LSM14B	Q9BX40	-0.442562	0.0114647	0.0537905
ATPIF1	Q9UII2	-0.441805	0.183244	0.313182
DHX9	Q08211	-0.441764	0.00134215	0.0130544
EBNA1BP2	Q99848	-0.440377	0.000321329	0.00564932
AARS	P49588	-0.439737	0.047501	0.132678
TERF2	Q15554	-0.439194	0.0172882	0.070004
STX16	O14662	-0.43803	0.0340573	0.10734
HSPA14	Q0VDF9	-0.437881	0.000538479	0.00791411
SLC25A10	Q9UBX3	-0.437814	0.0238896	0.0850931
IMMT	Q16891	-0.437673	0.0233693	0.0844401
XRN2	Q9H0D6	-0.437487	0.0351629	0.109362
LMNB2	Q03252	-0.437219	0.00819084	0.0430712
TMX1	Q9H3N1	-0.437147	0.047001	0.131654
OAS3	Q9Y6K5	-0.436902	0.000683857	0.00885025
RPS12	P25398	-0.435994	0.159492	0.286472
ATE1	O95260	-0.434674	0.0658051	0.164037
LEO1	Q8WVC0	-0.434085	0.0011458	0.0118629
SP1	P08047	-0.433656	0.145044	0.270195
ATAD3A	Q9NVI7	-0.433644	0.0518311	0.1403
NAPG	Q99747	-0.433001	0.0327623	0.105051
DDX21	Q9NR30	-0.432452	0.00118586	0.0121057
C17orf85	Q53F19	-0.432404	0.0206925	0.078379
PPAP2C	O43688	-0.43222	0.00103652	0.0113904
RPUSD3	Q6P087	-0.431128	0.130155	0.252348
RPAP2	Q8IXW5	-0.427707	0.0706638	0.171381
MIPEP	Q99797	-0.427225	0.0598197	0.153808
SMAD4	Q13485	-0.42554	0.00068674	0.00886294
HSPA8	P11142	-0.425409	0.115777	0.23371
MARCKSL1	P49006	-0.425349	0.0657705	0.164037
PTBP1	P26599	-0.425064	0.00822849	0.0432205
CBR3	O75828	-0.424978	0.0252767	0.0886112
HCFC1	P51610	-0.424887	0.0285795	0.0957238
SLC12A2	P55011	-0.423665	0.00402548	0.0269531
LSM4	Q9Y4Z0	-0.423388	0.0333071	0.106216
SMAP	O00193	-0.423384	0.175947	0.305643
XRCC6	P12956	-0.423193	0.00035738	0.00601094
MCMBP	Q9BTE3	-0.423134	0.0228101	0.0831214
HADH	Q16836	-0.422605	0.00147526	0.0138294
NUP50	Q9UKX7	-0.42238	0.00267905	0.0207496
EFTUD2	Q15029	-0.421976	0.026127	0.0903681
TSPYL1	Q9H0U9	-0.421903	0.00175111	0.0154496
FDPS	P14324	-0.421342	0.00101722	0.0112304
MAP7	Q14244	-0.421285	0.222691	0.354102
GSR	P00390	-0.419669	0.0167284	0.0683354
PDLIM1	O00151	-0.41931	0.0758293	0.17888
DDX20	Q9UHI6	-0.419101	0.0192904	0.0751051
PNKP	Q96T60	-0.419039	0.145951	0.270816
ZNF207	O43670	-0.419035	0.000640151	0.00861984
CENPB	P07199	-0.418052	0.00206093	0.017364
PELP1	Q8IZL8	-0.418036	0.0099175	0.0489986
PRPSAP2	O60256	-0.417842	0.157852	0.284488
PHB2	Q99623	-0.417533	0.0521289	0.14063
HNRNPM	P52272	-0.417214	0.0153134	0.064871
PRKDC	P78527	-0.41666	0.00043453	0.00679354
ACD	Q96AP0	-0.416079	0.0419661	0.123091
MRE11A	P49959	-0.415706	0.000384279	0.00617157
DERA	Q9Y315	-0.41548	0.0101184	0.0496228
DDX49	Q9Y6V7	-0.415193	0.00161961	0.0149125
WDR36	Q8NI36	-0.413857	0.000589661	0.00829815
MRPS33	Q9Y291	-0.413802	0.0803114	0.185233
TOP3B	O95985	-0.413645	0.0193284	0.0751051
POLR2C	P19387	-0.412595	0.034866	0.108729
HSP90AA1	P07900	-0.412554	0.0450163	0.128402
FMR1	Q06787	-0.412313	0.00673436	0.0377108
TYMS	P04818	-0.411126	0.405037	0.536053
TELO2	Q9Y4R8	-0.411005	0.00110802	0.0116006
SETD7	Q8WTS6	-0.410666	0.0670192	0.166086
SNRPA	P09012	-0.410111	0.0341473	0.107495
OPTN	Q96CV9	-0.410068	0.435999	0.564569
DARS2	Q6PI48	-0.409286	0.0313396	0.101679
FKBP9	O95302	-0.408745	0.351403	0.486986
PHRF1	Q9P1Y6	-0.408244	0.00084589	0.010028
ANKLE2	Q86XL3	-0.407326	0.109299	0.22542
NUPL1	Q9BVL2	-0.406693	0.000673513	0.00883734
CD2BP2	O95400	-0.406588	0.0601654	0.154441
PRMT7	Q9NVM4	-0.406525	0.050993	0.138924
ZMAT2	Q96NC0	-0.40642	0.0457156	0.129555
CCNL1	Q9UK58	-0.405794	0.00707163	0.0391757
HNRNPA1	P09651	-0.404754	0.00571217	0.0340319
RBBP5	Q15291	-0.403659	0.00337024	0.023719
TEAD4	Q15561	-0.403659	0.0146826	0.0631639
SF1	Q15637	-0.403583	0.0271634	0.0927818
SAE1	Q9UBE0	-0.403503	0.000533582	0.00789193
DHX15	O43143	-0.403408	0.00631344	0.0363588
NCOR1	O75376	-0.402797	0.0756975	0.178726
EED	O75530	-0.402044	0.198053	0.327124
RECQL	P46063	-0.401786	0.00106499	0.0114787
NUP210	Q8TEM1	-0.40163	0.00300567	0.022334
SLC4A1AP	Q9BWU0	-0.401177	0.0364662	0.112069
ARHGEF16	Q5VV41	-0.401088	0.000603139	0.00836317
PPIL3	Q9H2H8	-0.40086	0.0413233	0.121774
PPM1G	O15355	-0.40006	0.0222673	0.0819458
FOXK1	P85037	-0.400014	0.0683646	0.168257
DCAF16	Q9NXF7	-0.399687	0.094053	0.205916
RPS28	P62857	-0.399681	0.152077	0.277202
PHC2	Q8IXK0	-0.399595	0.045033	0.128402
DPYSL2	Q16555	-0.398131	0.101177	0.215146
CPSF1	Q10570	-0.397979	0.000788667	0.00956875
FAM213B	Q8TBF2	-0.396858	0.0530785	0.142323
CD2AP	Q9Y5K6	-0.396706	0.0728207	0.174164
TSPAN10	Q9H1Z9	-0.396136	0.00952221	0.0475946
CDK11B	P21127	-0.394975	0.00669022	0.0375539
SUGP1	Q8IWZ8	-0.394502	0.0115543	0.0541563
RPL8	P62917	-0.394433	0.0627653	0.158495
VPS72	Q15906	-0.394279	0.297705	0.433983
DDX5	P17844	-0.394264	0.00129649	0.0127165
RPS5	P46782	-0.393082	0.168765	0.297095
PFDN1	O60925	-0.39201	0.178434	0.307898
UACA	Q9BZF9	-0.39168	0.00393184	0.0265774
MRPL3	P09001	-0.391474	0.12104	0.240788
CENPV	Q7Z7K6	-0.391244	0.002071	0.017364
GABPA	Q06546	-0.391162	0.00228214	0.0187238
TJP2	Q9UDY2	-0.391153	0.000596764	0.00831597
RPS29	P62273	-0.390859	0.138433	0.261753
CCT4	P50991	-0.390298	0.122797	0.243451
DDX42	Q86XP3	-0.389956	0.0253531	0.0887211
SDHB	P21912	-0.389198	0.0318997	0.103066
WBP2	Q969T9	-0.389038	0.596656	0.701444
ZNF148	Q9UQR1	-0.388465	0.361624	0.496553
USP11	P51784	-0.38842	0.221221	0.352485
ZGPAT	Q8N5A5	-0.387975	0.00181815	0.015883
CD47	Q08722	-0.387008	0.0587272	0.151668
NUP160	Q12769	-0.386793	0.00149183	0.0139008
CSTF1	Q05048	-0.386718	0.000860912	0.0100816
GTF3C4	Q9UKN8	-0.386516	0.00168397	0.015146
SPIN1	Q9Y657	-0.385597	0.332266	0.467258
GNAS	P63092	-0.385507	0.00598707	0.0349108
RPL23A	P62750	-0.385049	0.133353	0.255886
SLC9A6	Q92581	-0.384602	0.100196	0.213742
PCK2	Q16822	-0.384249	0.090842	0.201444
TOMM20	Q15388	-0.383917	0.205997	0.335338
CCAR1	Q8IX12	-0.383259	0.0297877	0.0983564
HDAC1	Q13547	-0.382829	0.0320309	0.103275
CIRBP	Q14011	-0.382796	0.0641553	0.161132
THUMPD3	Q9BV44	-0.382125	0.0162344	0.0671317
FCF1	Q9Y324	-0.381706	0.0269929	0.0924025
ZC3H4	Q9UPT8	-0.381488	0.022091	0.0814902
RPL12	P30050	-0.381243	0.0593808	0.152848
AP3S1	Q92572	-0.379461	0.0343274	0.107763
PHF5A	Q7RTV0	-0.379347	0.00108936	0.0114826
MPZL1	O95297	-0.379172	0.00210775	0.0175671
OSGEP	Q9NPF4	-0.379168	0.0257559	0.089712
ESF1	Q9H501	-0.378879	0.00827574	0.0432639
WNK1	Q9H4A3	-0.378418	0.0760126	0.179131
RPS23	P62266	-0.378391	0.164671	0.292045
DHX37	Q8IY37	-0.37831	0.00768896	0.0414137
NUFIP2	Q7Z417	-0.377237	0.0229497	0.0832083
FUBP1	Q96AE4	-0.376372	0.0129567	0.0580992
WBP11	Q9Y2W2	-0.375536	0.020313	0.0777636
CWC15	Q9P013	-0.375391	0.0345811	0.108317
BCL2L12	Q9HB09	-0.374123	0.0290602	0.096708
HSP90B1	P14625	-0.373955	0.0834753	0.190549
SAMHD1	Q9Y3Z3	-0.372233	0.0234115	0.0844401
LENG1	Q96BZ8	-0.372147	0.00347602	0.0241353
WDR3	Q9UNX4	-0.371951	0.000785926	0.00956875
SCRN1	Q12765	-0.371819	0.0247826	0.0871411
ZC3H11A	O75152	-0.371644	0.000621995	0.00842405
EXOC6	Q8TAG9	-0.371561	0.0460361	0.129987
NAPRT	Q6XQN6	-0.371423	0.0994791	0.2127
ILF2	Q12905	-0.370956	0.00056857	0.00807612
WTAP	Q15007	-0.369982	0.00997385	0.0491727
LANCL1	O43813	-0.369631	0.029586	0.0979681
SMARCC1	Q92922	-0.369427	0.0131818	0.0587693
NUP37	Q8NFH4	-0.369257	0.00120081	0.0121621
YEATS4	O95619	-0.369241	0.364129	0.498525
BRD4	O60885	-0.368983	0.0114365	0.0537125
EZR	P15311	-0.368854	0.23862	0.372689
RPS7	P62081	-0.36856	0.156367	0.282808
TDP1	Q9NUW8	-0.367965	0.0228624	0.0831214
MAPK1	P28482	-0.367805	0.107551	0.223198
NUP205	Q92621	-0.367407	0.0052551	0.0323002
ZC3H13	Q5T200	-0.367262	0.491058	0.61435
FAM169A	Q9Y6X4	-0.366628	0.1344	0.256943
LSM3	P62310	-0.366134	0.00122144	0.012277
EIF3A	Q14152	-0.365822	0.129182	0.251452
NR2C2AP	Q86WQ0	-0.365811	0.0905986	0.201172
LAMA5	O15230	-0.365662	0.131498	0.25358
CCDC58	Q4VC31	-0.365613	0.106146	0.222163
RPS13	P62277	-0.365441	0.152357	0.277604
HNRNPA2B1	P22626	-0.362656	0.0295279	0.097866
NHP2L1	P55769	-0.36199	0.00805683	0.0425587
RRP1B	Q14684	-0.361529	0.001727	0.015414
MMTAG2	Q9BU76	-0.361038	0.0874626	0.197204
TCEB3	Q14241	-0.359785	0.115106	0.232562
GRWD1	Q9BQ67	-0.359421	0.026937	0.0922791
PRKCSH	P14314	-0.359017	0.104411	0.219815
UQCRC2	P22695	-0.358919	0.0953371	0.207075
PNISR	Q8TF01	-0.35818	0.306636	0.442306
PCBP2	Q15366	-0.35795	0.0426609	0.123742
ZNF609	O15014	-0.357927	0.131751	0.253963
TRAF2	Q12933	-0.357472	0.00489671	0.0308301
AP3B1	O00203	-0.357141	0.0050439	0.0313407
DDX24	Q9GZR7	-0.356915	0.00073771	0.00928917
GNG10	P50151	-0.356717	0.163372	0.290738
SUPT5H	O00267	-0.356571	0.00259015	0.0202041
ATP6V1G1	O75348	-0.356137	0.431156	0.560166
RPS27	P42677	-0.355989	0.0335794	0.106445
SAP18	O00422	-0.355727	0.000952755	0.010828
SDHA	P31040	-0.354808	0.0238247	0.0849269
PXMP4	Q9Y6I8	-0.35457	0.277362	0.412852
SLC25A24	Q6NUK1	-0.354234	0.0242391	0.0859438
NOL7	Q9UMY1	-0.354224	0.0219875	0.0812368
HNRNPUL2	Q1KMD3	-0.353713	0.00269873	0.0207809
SRRM2	Q9UQ35	-0.352928	0.108261	0.224097
MRPS34	P82930	-0.351989	0.0789287	0.183132
MRPL49	Q13405	-0.351249	0.0112234	0.0529787
RPL7A	P62424	-0.351224	0.102854	0.217223
COMMD9	Q9P000	-0.35091	0.192373	0.322534
IMPDH2	P12268	-0.350399	0.11103	0.227181
MED6	O75586	-0.350037	0.0963739	0.208452
AIP	O00170	-0.349543	0.165751	0.292974
MBD2	Q9UBB5	-0.349443	0.0111829	0.0529787
NUP155	O75694	-0.3493	0.000611414	0.00842405
PRPF4	O43172	-0.348578	0.00245266	0.0195729
SRP9	P49458	-0.348365	0.00433028	0.028177
NDUFB11	Q9NX14	-0.347844	0.188314	0.318456
ELMSAN1	Q6PJG2	-0.347655	0.00655596	0.0373406
NOP56	O00567	-0.34741	0.00059795	0.00831597
ZDHHC6	Q9H6R6	-0.347045	0.184456	0.314407
PRPF8	Q6P2Q9	-0.346864	0.00203108	0.0172365
THOC2	Q8NI27	-0.34679	0.00985803	0.0488602
SRSF4	Q08170	-0.346582	0.010048	0.049486
SYNJ1	O43426	-0.345991	0.106242	0.222263
DDA1	Q9BW61	-0.345947	0.193215	0.323227
NOC4L	Q9BVI4	-0.345784	0.00660694	0.037368
SNRNP70	P08621	-0.345228	0.0164095	0.0675965
STXBP1	P61764	-0.344642	0.00903431	0.0459006
U2AF1	Q01081	-0.344631	0.00715205	0.039364
RTN4IP1	Q8WWV3	-0.34463	0.123703	0.244159
BPTF	Q12830	-0.344389	0.0476958	0.132903
NAA50	Q9GZZ1	-0.344142	0.102085	0.216483
UQCRFS1	P47985	-0.34373	0.13588	0.258394
DNAJC8	O75937	-0.343409	0.0298621	0.0985321
NUP88	Q99567	-0.343371	0.0713894	0.172182
FXR1	P51114	-0.343367	0.0197357	0.0761163
NAP1L4	Q99733	-0.343303	0.0288434	0.0963997
CCAR2	Q8N163	-0.343293	0.00104741	0.0114552
RAE1	P78406	-0.341998	0.00182046	0.015883
CCDC93	Q567U6	-0.341931	0.130534	0.2526
ERCC6L	Q2NKX8	-0.34183	0.0127435	0.057364
BROX	Q5VW32	-0.341096	0.0159656	0.0665925
MRPL2	Q5T653	-0.340916	0.0749994	0.177823
MRPL1	Q9BYD6	-0.340179	0.024118	0.0855795
KCMF1	Q9P0J7	-0.340173	0.136629	0.259396
USP10	Q14694	-0.339966	0.0578499	0.150666
TBC1D15	Q8TC07	-0.339953	0.00106115	0.0114787
NFXL1	Q6ZNB6	-0.339829	0.0482574	0.133908
RANBP3	Q9H6Z4	-0.339032	0.0470958	0.131784
PKP2	Q99959	-0.338872	0.0296722	0.0981678
UQCRQ	O14949	-0.338827	0.11242	0.229119
TAB1	Q15750	-0.338039	0.104904	0.220554
CIC	Q96RK0	-0.337746	0.236576	0.370496
TACO1	Q9BSH4	-0.337266	0.0104067	0.0505577
NNT	Q13423	-0.336738	0.0326353	0.104898
C15orf40	Q8WUR7	-0.336267	0.194152	0.32398
XAB2	Q9HCS7	-0.33605	0.0462961	0.130328
MRPS28	Q9Y2Q9	-0.336029	0.111595	0.227983
LRWD1	Q9UFC0	-0.335434	0.0563595	0.148182
PMVK	Q15126	-0.33418	0.0520934	0.14063
RPS20	P60866	-0.333541	0.0943722	0.206059
SCAMP3	O14828	-0.33318	0.256335	0.391819
PTGES3	Q15185	-0.332789	0.0430421	0.124478
CEP131	Q9UPN4	-0.332476	0.203997	0.3334
BMP2K	Q9NSY1	-0.332434	0.247612	0.38266
CHCHD3	Q9NX63	-0.331107	0.0216178	0.0807029
METTL13	Q8N6R0	-0.330756	0.113536	0.230343
AP2B1	P63010	-0.33067	0.0880501	0.198081
RNF40	O75150	-0.329427	0.106081	0.222127
GTF3C1	Q12789	-0.329008	0.00367713	0.025268
DDX23	Q9BUQ8	-0.32897	0.00335715	0.0236626
COX5A	P20674	-0.328462	0.281819	0.417354
RPL10	P27635	-0.328359	0.172431	0.30122
OGT	O15294	-0.327548	0.222595	0.354069
PPP1CC	P36873	-0.326653	0.0246234	0.0868086
CFL2	Q9Y281	-0.326268	0.00167799	0.015146
GOLM1	Q8NBJ4	-0.326056	0.0783969	0.18217
TAF15	Q92804	-0.325973	0.0255734	0.0892483
PAIP2	Q9BPZ3	-0.325535	0.21195	0.341687
ESRP2	Q9H6T0	-0.325258	0.342016	0.476939
SLC25A5	P05141	-0.325127	0.00932964	0.0468392
GAPDH	P04406	-0.325114	0.290409	0.426058
MRPL4	Q9BYD3	-0.324666	0.0229411	0.0832083
CHD4	Q14839	-0.324636	0.044703	0.127886
ATL2	Q8NHH9	-0.324605	0.0068458	0.0381971
MRPL28	Q13084	-0.324584	0.187854	0.317911
GPATCH1	Q9BRR8	-0.324156	0.0392219	0.117579
RANBP2	P49792	-0.323584	0.0249239	0.087572
NDUFA2	O43678	-0.323407	0.0504791	0.13818
G3BP1	Q13283	-0.323362	0.0777323	0.181349
PGAM5	Q96HS1	-0.32295	0.0547585	0.145455
ERI1	Q8IV48	-0.322432	0.165614	0.292974
CCDC50	Q8IVM0	-0.322079	0.108633	0.224444
AFF4	Q9UHB7	-0.321669	0.0338553	0.106937
PDE12	Q6L8Q7	-0.321543	0.127214	0.249448
ATXN2L	Q8WWM7	-0.321199	0.0423141	0.123213
CAAP1	Q9H8G2	-0.321177	0.0460632	0.129987
TBL3	Q12788	-0.320932	0.00301793	0.0223894
EIF4E	P06730	-0.320774	0.262907	0.398855
CASP3	P42574	-0.320396	0.0065144	0.0371944
AIM1	Q9Y4K1	-0.320046	0.100514	0.21393
IMPA2	O14732	-0.319886	0.0165445	0.0679126
LUC7L	Q9NQ29	-0.319754	0.00546752	0.0330696
NSRP1	Q9H0G5	-0.319516	0.015321	0.064871
TSR1	Q2NL82	-0.319056	0.00271816	0.0208288
RPL10A	P62906	-0.318631	0.0228722	0.0831214
NUF2	Q9BZD4	-0.317761	0.277691	0.412965
PABPC4	Q13310	-0.317384	0.0389574	0.116994
SNX21	Q969T3	-0.316636	0.087013	0.196412
THOC1	Q96FV9	-0.316187	0.00348313	0.0241487
RPL28	P46779	-0.315105	0.0563291	0.148182
CYFIP1	Q7L576	-0.315072	0.0016692	0.015146
EIF1AX	P47813	-0.314466	0.242737	0.377496
MAT2B	Q9NZL9	-0.314188	0.00387995	0.0262778
RNPS1	Q15287	-0.314083	0.0263923	0.0908211
C9orf142	Q9BUH6	-0.314028	0.0824858	0.189218
MYO9B	Q13459	-0.313833	0.0547447	0.145455
CNOT2	Q9NZN8	-0.313801	0.148448	0.273495
RBBP6	Q7Z6E9	-0.313765	0.158624	0.285229
PPP6C	O00743	-0.31362	0.22193	0.353254
FN3KRP	Q9HA64	-0.312615	0.123252	0.244104
TNRC6B	Q9UPQ9	-0.311337	0.0655478	0.163834
NUP214	P35658	-0.311308	0.0700508	0.170533
RBM26	Q5T8P6	-0.31122	0.00384171	0.0261743
CNPY3	Q9BT09	-0.310656	0.0325047	0.104658
MED8	Q96G25	-0.309582	0.0603598	0.154514
MRPL17	Q9NRX2	-0.309076	0.160333	0.287004
CCNK	O75909	-0.308451	0.160194	0.287004
RFT1	Q96AA3	-0.308215	0.144333	0.26898
RPL7	P18124	-0.307408	0.0893519	0.199851
NELFE	P18615	-0.306895	0.0260984	0.090336
STRN	O43815	-0.306894	0.0315598	0.102251
ANKMY2	Q8IV38	-0.306277	0.0943278	0.206059
DNM2	P50570	-0.306019	0.0293579	0.09749
RBM10	P98175	-0.30589	0.00254161	0.0200362
TFIP11	Q9UBB9	-0.305597	0.0361042	0.111181
PIH1D1	Q9NWS0	-0.304689	0.100399	0.213907
ARPIN	Q7Z6K5	-0.304656	0.00804615	0.0425505
MRPL48	Q96GC5	-0.304206	0.0574012	0.150158
TRAF6	Q9Y4K3	-0.30399	0.617	0.719658
MOV10	Q9HCE1	-0.30389	0.0379339	0.114957
RPL11	P62913	-0.303565	0.0402647	0.119791
CYB5A	P00167	-0.303289	0.0510842	0.138984
CPSF2	Q9P2I0	-0.3027	0.0136927	0.0601833
TARDBP	Q13148	-0.302379	0.00439452	0.0285154
INTS9	Q9NV88	-0.302138	0.283818	0.419114
ELL	P55199	-0.301461	0.403965	0.535593
UQCRH	P07919	-0.300817	0.247326	0.382567
RFC3	P40938	-0.300546	0.269203	0.404847
OXA1L	Q15070	-0.300341	0.0946752	0.206407
NDUFB8	O95169	-0.29893	0.326869	0.462461
RPS2	P15880	-0.298928	0.109506	0.225664
UCK2	Q9BZX2	-0.298416	0.0421924	0.123091
RTKN	Q9BST9	-0.298199	0.128713	0.25091
SMU1	Q2TAY7	-0.297396	0.270261	0.405303
FAM65A	Q6ZS17	-0.297361	0.0310698	0.101102
GPATCH4	Q5T3I0	-0.297327	0.0274878	0.0934253
DUS2	Q9NX74	-0.296766	0.14599	0.270816
TMEM50A	O95807	-0.295892	0.762546	0.830071
LEPREL2	Q8IVL6	-0.295593	0.389947	0.522358
SCCPDH	Q8NBX0	-0.295531	0.116609	0.234982
RBM22	Q9NW64	-0.29545	0.0894636	0.200005
RPL19	P84098	-0.295341	0.165432	0.292949
RANBP17	Q9H2T7	-0.295334	0.358585	0.49369
AASDHPPT	Q9NRN7	-0.294901	0.0486417	0.134653
SCAF11	Q99590	-0.294753	0.0661953	0.164628
IDH2	P48735	-0.294711	0.120619	0.240361
APPL1	Q9UKG1	-0.294681	0.0157608	0.0659154
OTUD4	Q01804	-0.293955	0.4582	0.584279
ELF1	P32519	-0.291102	0.0551312	0.146274
ABCE1	P61221	-0.290669	0.105008	0.220672
MBNL1	Q9NR56	-0.29058	0.0146589	0.0631346
NR3C1	P04150	-0.290207	0.16035	0.287004
HNRNPF	P52597	-0.29019	0.00270299	0.0207809
ENO2	P09104	-0.290143	0.00544759	0.0330696
NUBP1	P53384	-0.289068	0.0311014	0.101118
ZCCHC8	Q6NZY4	-0.288398	0.00746878	0.040556
PTPN2	P17706	-0.287849	0.0898791	0.200549
PDHA1	P08559	-0.287829	0.291315	0.426803
POM121C	A8CG34	-0.286785	0.0730994	0.174429
LYRM2	Q9NU23	-0.286599	0.0683231	0.168257
STAT2	P52630	-0.285375	0.281719	0.417338
CSNK2A2	P19784	-0.285337	0.123655	0.244159
YLPM1	P49750	-0.284968	0.267852	0.403305
KMT2A	Q03164	-0.283845	0.0585111	0.151278
EIF5	P55010	-0.283668	0.0554745	0.146683
CHTOP	Q9Y3Y2	-0.283484	0.0952304	0.206962
LARP4B	Q92615	-0.283436	0.103996	0.219139
INIP	Q9NRY2	-0.282467	0.210876	0.3409
CYP51A1	Q16850	-0.282222	0.011655	0.0544641
PSAT1	Q9Y617	-0.281961	0.0515769	0.13987
SGTA	O43765	-0.28195	0.12991	0.252231
PUF60	Q9UHX1	-0.281899	0.00418937	0.0276072
RBFOX2	O43251	-0.281298	0.0576192	0.150391
HNRNPDL	O14979	-0.281198	0.0265247	0.0911714
SNRNP200	O75643	-0.280924	0.0865866	0.195717
FARSB	Q9NSD9	-0.280245	0.0714746	0.172182
BRIX1	Q8TDN6	-0.279811	0.0146143	0.0631016
PRPF19	Q9UMS4	-0.279394	0.0924228	0.203785
CD3EAP	O15446	-0.279255	0.0252033	0.0884869
SAFB2	Q14151	-0.278863	0.0450223	0.128402
CCT8	P50990	-0.278093	0.109724	0.225874
ARID1A	O14497	-0.278008	0.0333306	0.106216
SLC9A3R2	Q15599	-0.27768	0.24582	0.380869
PDS5A	Q29RF7	-0.27766	0.347543	0.482767
KRR1	Q13601	-0.276949	0.00802418	0.0424826
RDH13	Q8NBN7	-0.27642	0.221888	0.353254
CUL1	Q13616	-0.275934	0.00503499	0.0313407
IVNS1ABP	Q9Y6Y0	-0.275913	0.00502399	0.0313407
MED14	O60244	-0.275688	0.0884961	0.1987
FNBP1L	Q5T0N5	-0.27553	0.0197075	0.0761064
EIF4EBP1	Q13541	-0.275528	0.185944	0.315694
UMPS	P11172	-0.27541	0.00648793	0.0371342
USP39	Q53GS9	-0.275227	0.00468197	0.0297589
NHLRC2	Q8NBF2	-0.275182	0.00566577	0.0339291
DGKZ	Q13574	-0.274294	0.193734	0.323515
POT1	Q9NUX5	-0.27407	0.111618	0.227983
ELAC2	Q9BQ52	-0.272985	0.0290471	0.096708
PABPC1	P11940	-0.27246	0.24606	0.381115
UNC119B	A6NIH7	-0.272406	0.0552801	0.146395
NMT1	P30419	-0.27202	0.214146	0.344155
E4F1	Q66K89	-0.272012	0.19314	0.323219
SURF2	Q15527	-0.271828	0.0086477	0.0443719
APOO	Q9BUR5	-0.271735	0.179162	0.308502
PPIL1	Q9Y3C6	-0.271693	0.138716	0.262075
COX5B	P10606	-0.270686	0.153322	0.278816
HSPD1	P10809	-0.270651	0.287337	0.423045
ANP32E	Q9BTT0	-0.270648	0.0540877	0.144162
PSMB4	P28070	-0.270212	0.328812	0.463941
DNAJC7	Q99615	-0.270039	0.0305656	0.0998634
SH2D4A	Q9H788	-0.270021	0.0173379	0.070004
NUDCD2	Q8WVJ2	-0.269352	0.267734	0.403305
TTC9C	Q8N5M4	-0.269329	0.213327	0.342958
F11R	Q9Y624	-0.26923	0.110851	0.227014
IMPACT	Q9P2X3	-0.269222	0.30307	0.439192
YIPF5	Q969M3	-0.268824	0.0632219	0.159303
CECR5	Q9BXW7	-0.268238	0.1356	0.258389
RPS3A	P61247	-0.268153	0.100133	0.213706
SDF2L1	Q9HCN8	-0.268106	0.206742	0.336199
THOP1	P52888	-0.267694	0.012048	0.0556816
ZMPSTE24	O75844	-0.267651	0.026779	0.0918052
ISY1	Q9ULR0	-0.267649	0.37225	0.505925
NCL	P19338	-0.267526	0.0106196	0.0512183
KNOP1	Q1ED39	-0.267055	0.0774962	0.181188
ALDH5A1	P51649	-0.266927	0.170618	0.298951
VAPB	O95292	-0.266538	0.0337014	0.106523
SOD1	P00441	-0.266362	0.316998	0.452897
TINAGL1	Q9GZM7	-0.265721	0.14667	0.271273
TAF12	Q16514	-0.265696	0.142707	0.267232
TRUB1	Q8WWH5	-0.26507	0.149641	0.274588
RPN1	P04843	-0.26463	0.0960319	0.208196
GDAP2	Q9NXN4	-0.264372	0.481382	0.605334
ILK	Q13418	-0.264257	0.0299706	0.0986109
OSBPL10	Q9BXB5	-0.263341	0.162612	0.290159
PRPF31	Q8WWY3	-0.263215	0.0841402	0.191623
CAPRIN1	Q14444	-0.26304	0.0670984	0.166106
PHB	P35232	-0.262385	0.0738555	0.175845
RBM5	P52756	-0.262277	0.217205	0.347992
GANAB	Q14697	-0.262165	0.137281	0.260315
TARS2	Q9BW92	-0.261358	0.0578197	0.150666
EIF3I	Q13347	-0.261079	0.262865	0.398855
WDR70	Q9NW82	-0.260506	0.0202559	0.0776727
TCERG1	O14776	-0.260137	0.00559687	0.0336462
LSM14A	Q8ND56	-0.25994	0.0137711	0.0603139
IQGAP2	Q13576	-0.259838	0.12755	0.249819
AHCY	P23526	-0.259633	0.248023	0.383136
EEFSEC	P57772	-0.25962	0.0817015	0.187697
COX4I1	P13073	-0.259432	0.157018	0.283137
AIMP1	Q12904	-0.259385	0.367174	0.500793
MRPL44	Q9H9J2	-0.258954	0.0245897	0.0868086
NUDC	Q9Y266	-0.258819	0.0257781	0.089712
UBAP2L	Q14157	-0.258569	0.130333	0.252589
ABCB10	Q9NRK6	-0.258556	0.348401	0.483383
SNTB2	Q13425	-0.258491	0.0190384	0.0745376
MAPK15	Q8TD08	-0.258482	0.0782362	0.182031
APEX1	P27695	-0.257938	0.201859	0.330916
TXNL4A	P83876	-0.257869	0.314154	0.449845
AAR2	Q9Y312	-0.257793	0.012117	0.0557288
PTPRA	P18433	-0.257751	0.311932	0.447769
ISCU	Q9H1K1	-0.256989	0.552861	0.665576
C12orf43	Q96C57	-0.256796	0.252819	0.3881
MRPL40	Q9NQ50	-0.256602	0.0528201	0.14192
NPM1	P06748	-0.256565	0.0828243	0.189528
RPL9	P32969	-0.256554	0.116395	0.234653
DDX46	Q7L014	-0.256504	0.0201145	0.0773423
TRMT6	Q9UJA5	-0.256348	0.0434209	0.125262
LYAR	Q9NX58	-0.25631	0.418606	0.548295
ADSS	P30520	-0.256294	0.125302	0.246321
SARS2	Q9NP81	-0.256243	0.0578716	0.150666
ACTB	P60709	-0.256129	0.336189	0.471069
RPS15	P62841	-0.255883	0.235942	0.369995
MRPS30	Q9NP92	-0.255882	0.0270738	0.0926113
VTA1	Q9NP79	-0.255872	0.0704561	0.171055
MCM3AP	O60318	-0.255796	0.221125	0.352485
TRRAP	Q9Y4A5	-0.255714	0.0690741	0.169377
TAF9	Q16594	-0.255636	0.191583	0.32142
UCKL1	Q9NWZ5	-0.255209	0.182539	0.312206
NDUFB1	O75438	-0.254028	0.415982	0.54624
GRSF1	Q12849	-0.253862	0.174865	0.304629
TEX264	Q9Y6I9	-0.253737	0.420875	0.550803
AHCTF1	Q8WYP5	-0.253581	0.0106366	0.0512472
BABAM1	Q9NWV8	-0.253547	0.0979134	0.210609
C9orf78	Q9NZ63	-0.252715	0.0588969	0.152023
PRDX2	P32119	-0.252542	0.0909895	0.201675
SF3A3	Q12874	-0.252457	0.00587009	0.0346187
SUN1	O94901	-0.252204	0.0420221	0.123091
UBA5	Q9GZZ9	-0.251809	0.331647	0.466669
TIMM10B	Q9Y5J6	-0.251583	0.185952	0.315694
MPHOSPH6	Q99547	-0.251186	0.0901964	0.20068
TPI1	P60174	-0.2511	0.162673	0.290159
SGPL1	O95470	-0.250897	0.307391	0.442838
SLK	Q9H2G2	-0.250711	0.195249	0.324997
FAF1	Q9UNN5	-0.250598	0.00424238	0.0277992
SRSF2	Q01130	-0.250491	0.0494176	0.136315
KAT7	O95251	-0.250409	0.317914	0.453407
ZNF787	Q6DD87	-0.250385	0.231963	0.365724
TSC2	P49815	-0.250168	0.452846	0.579777
PRPF40A	O75400	-0.250029	0.182741	0.312437
RPL26	P61254	-0.249655	0.0711444	0.171889
ATP5A1	P25705	-0.249202	0.197521	0.32691
QTRTD1	Q9H974	-0.248989	0.385577	0.518143
ABHD12	Q8N2K0	-0.248322	0.0246085	0.0868086
UQCRC1	P31930	-0.247733	0.13941	0.262959
MED29	Q9NX70	-0.247233	0.0520665	0.14063
AK2	P54819	-0.247167	0.241832	0.376318
PYCR1	P32322	-0.247027	0.110187	0.226196
RPL15	P61313	-0.246832	0.269755	0.405154
VBP1	P61758	-0.246527	0.188768	0.318736
PFDN2	Q9UHV9	-0.24628	0.186001	0.315694
RPS17	P08708	-0.246096	0.165337	0.292949
PLGRKT	Q9HBL7	-0.245857	0.268314	0.40377
ITGB4	P16144	-0.245672	0.163329	0.290738
KPNB1	Q14974	-0.245474	0.0125364	0.0568102
PTPN12	Q05209	-0.245432	0.413224	0.543078
CFAP20	Q9Y6A4	-0.245336	0.0547359	0.145455
ALG5	Q9Y673	-0.245054	0.35818	0.49357
GORASP2	Q9H8Y8	-0.244688	0.37006	0.503831
ICT1	Q14197	-0.244275	0.0993918	0.212622
CCZ1	P86791	-0.244239	0.112394	0.229119
CSNK2A1	P68400	-0.243829	0.0584994	0.151278
PTGFRN	Q9P2B2	-0.243659	0.0583252	0.15107
KARS	Q15046	-0.242945	0.23106	0.364794
COX7C	P15954	-0.242528	0.228265	0.361607
UBE2V2	Q15819	-0.242498	0.0420263	0.123091
HMGXB4	Q9UGU5	-0.242269	0.205384	0.334692
KDM6A	O15550	-0.242263	0.198528	0.327762
ZNF622	Q969S3	-0.242039	0.0220395	0.0813647
PPAN	Q9NQ55	-0.241192	0.0070416	0.0390557
MTHFD1L	Q6UB35	-0.240901	0.108795	0.224678
AK6	Q9Y3D8	-0.240308	0.29044	0.426058
PRUNE	Q86TP1	-0.240128	0.300142	0.436715
NUP153	P49790	-0.239954	0.0432531	0.124933
PLRG1	O43660	-0.238999	0.00745862	0.040556
CAD	P27708	-0.238513	0.0161083	0.0667692
TRIM56	Q9BRZ2	-0.238439	0.281063	0.416684
TCP1	P17987	-0.238411	0.0497114	0.136774
PDCD11	Q14690	-0.238137	0.00797996	0.042393
RGS10	O43665	-0.237873	0.238826	0.372886
CHD1	O14646	-0.237843	0.0532811	0.142501
PTGR2	Q8N8N7	-0.237382	0.498031	0.620728
HN1	Q9UK76	-0.237371	0.392262	0.524554
TIMM8B	Q9Y5J9	-0.237336	0.369997	0.503831
PNPT1	Q8TCS8	-0.236804	0.211513	0.341456
MZT2B	Q6NZ67	-0.235711	0.134215	0.256695
BOP1	Q14137	-0.23551	0.0722754	0.173418
NVL	O15381	-0.23514	0.0224662	0.0823527
PPFIA1	Q13136	-0.23452	0.177819	0.307406
SUMO1	P63165	-0.234468	0.129261	0.251452
MRPS27	Q92552	-0.234335	0.00626852	0.0361896
RBM3	P98179	-0.234109	0.156788	0.283105
TRMT1L	Q7Z2T5	-0.234033	0.0597342	0.153673
IFI16	Q16666	-0.233639	0.0231545	0.0838855
MORF4L2	Q15014	-0.233464	0.0922761	0.203558
RPL5	P46777	-0.233126	0.072244	0.173418
TBC1D5	Q92609	-0.232913	0.012059	0.0556816
VKORC1L1	Q8N0U8	-0.2329	0.2376	0.371844
MRPS16	Q9Y3D3	-0.232825	0.0151587	0.0645655
ZNF143	P52747	-0.232236	0.130834	0.252823
SLIRP	Q9GZT3	-0.231669	0.434069	0.562853
SF3A1	Q15459	-0.231524	0.0768382	0.180296
AP3D1	O14617	-0.231257	0.0186386	0.0734665
CCT6A	P40227	-0.231183	0.0278781	0.0941188
GAN	Q9H2C0	-0.230226	0.365984	0.500329
CLK3	P49761	-0.22909	0.175109	0.304757
EEF1D	P29692	-0.228707	0.271034	0.405545
EIF4A3	P38919	-0.2279	0.149481	0.274509
PAICS	P22234	-0.227737	0.173297	0.302394
AGFG1	P52594	-0.227578	0.241166	0.375407
UBXN1	Q04323	-0.227294	0.0484078	0.134245
EPB41	P11171	-0.226714	0.278131	0.413337
GGCX	P38435	-0.226385	0.1067	0.222561
ECSIT	Q9BQ95	-0.226195	0.325593	0.461216
C12orf29	Q8N999	-0.225932	0.249836	0.384916
NFIC	P08651	-0.225676	0.270916	0.405545
IGSF8	Q969P0	-0.2256	0.0731187	0.174429
PDF	Q9HBH1	-0.224973	0.220861	0.352394
METTL3	Q86U44	-0.224953	0.0480123	0.133423
PLCB3	Q01970	-0.224683	0.0709894	0.171813
IL1RAP	Q9NPH3	-0.224364	0.10202	0.216443
OTUD5	Q96G74	-0.22427	0.192472	0.322534
DDRGK1	Q96HY6	-0.224228	0.253661	0.389008
FAM136A	Q96C01	-0.223597	0.0335024	0.106445
LCMT2	O60294	-0.223416	0.131241	0.253297
NAA20	P61599	-0.222734	0.294533	0.430165
SNRPG	P62308	-0.222588	0.0769603	0.180452
CIR1	Q86X95	-0.222565	0.122448	0.242967
KIN	O60870	-0.221869	0.367849	0.501554
TRIP10	Q15642	-0.221645	0.0218335	0.0810534
RBM19	Q9Y4C8	-0.221595	0.0449528	0.128402
HDAC7	Q8WUI4	-0.221577	0.307388	0.442838
TRMT2A	Q8IZ69	-0.220914	0.0476483	0.132882
MGEA5	O60502	-0.2208	0.148847	0.273777
CORO1A	P31146	-0.220725	0.0700581	0.170533
EIF2S3	P41091	-0.220691	0.012446	0.0566269
PACSIN2	Q9UNF0	-0.220556	0.0495599	0.136466
CSDE1	O75534	-0.220507	0.0497308	0.136774
VAV2	P52735	-0.220299	0.0528577	0.141939
DLAT	P10515	-0.218675	0.0547603	0.145455
TRMT11	Q7Z4G4	-0.218651	0.182265	0.312001
EXOSC3	Q9NQT5	-0.218039	0.394033	0.526168
LAP3	P28838	-0.217811	0.352125	0.487678
MRPL11	Q9Y3B7	-0.217469	0.179182	0.308502
NAP1L1	P55209	-0.217381	0.0425008	0.123448
SRSF11	Q05519	-0.217338	0.148459	0.273495
EMD	P50402	-0.216991	0.075575	0.178552
C16orf62	Q7Z3J2	-0.216307	0.164162	0.291364
WDR43	Q15061	-0.215801	0.176081	0.305762
PHF23	Q9BUL5	-0.215771	0.263787	0.3998
YPEL5	P62699	-0.215608	0.259688	0.395518
GLE1	Q53GS7	-0.215465	0.543849	0.659155
SEPT8	Q92599	-0.215189	0.0703509	0.170889
PSMD9	O00233	-0.214567	0.154236	0.280149
KCTD15	Q96SI1	-0.214366	0.336795	0.471292
MGMT	P16455	-0.214112	0.0366661	0.112535
B3GAT3	O94766	-0.213687	0.44145	0.569255
NOB1	Q9ULX3	-0.213583	0.273563	0.408524
CXorf56	Q9H5V9	-0.213536	0.256253	0.391819
LCN2	P80188	-0.21341	0.468805	0.594653
PRPF3	O43395	-0.21319	0.0137743	0.0603139
EBP	Q15125	-0.213082	0.0658884	0.16407
VPRBP	Q9Y4B6	-0.212878	0.187521	0.317578
MAEA	Q7L5Y9	-0.211916	0.0336764	0.106516
LRCH3	Q96II8	-0.211875	0.138671	0.262075
XBP1	P17861	-0.211705	0.294457	0.430165
PRKAA1	Q13131	-0.21139	0.127851	0.250066
CCDC86	Q9H6F5	-0.210938	0.243178	0.377822
CSNK1E	P49674	-0.210715	0.245654	0.380739
GNL1	P36915	-0.210689	0.236652	0.370496
GTPBP10	A4D1E9	-0.210509	0.231961	0.365724
RRP9	O43818	-0.210462	0.195191	0.324997
ARL3	P36405	-0.209962	0.129485	0.251677
HSPH1	Q92598	-0.209629	0.0488551	0.135084
PPWD1	Q96BP3	-0.209625	0.187985	0.318018
SCAMP1	O15126	-0.209426	0.255605	0.391216
TNPO1	Q92973	-0.208826	0.0176376	0.0707175
SRBD1	Q8N5C6	-0.208816	0.239939	0.373872
NELFA	Q9H3P2	-0.208756	0.197852	0.326992
HNRNPLL	Q8WVV9	-0.208738	0.0865342	0.19571
EDC4	Q6P2E9	-0.208732	0.108567	0.224407
PPP2R5D	Q14738	-0.20829	0.0309578	0.100932
CCDC22	O60826	-0.208037	0.1466	0.271273
SLC18B1	Q6NT16	-0.207819	0.294326	0.430133
TXLNA	P40222	-0.207316	0.121505	0.241404
EIF3H	O15372	-0.206951	0.249732	0.384884
NOP9	Q86U38	-0.206909	0.616547	0.719652
TOP2B	Q02880	-0.206837	0.16021	0.287004
DENR	O43583	-0.20591	0.248706	0.38381
FH	P07954	-0.205423	0.154762	0.280672
EIF3D	O15371	-0.205406	0.162964	0.290456
RAN	P62826	-0.205311	0.0253365	0.0887211
CLPP	Q16740	-0.204921	0.312752	0.448618
THOC5	Q13769	-0.204913	0.123757	0.244159
CAND1	Q86VP6	-0.204868	0.0343481	0.107763
OTULIN	Q96BN8	-0.204257	0.0794852	0.184056
NDUFV2	P19404	-0.204026	0.298086	0.434266
PCNT	O95613	-0.203782	0.169512	0.297832
RAB8A	P61006	-0.20348	0.141121	0.264961
PIN1	Q13526	-0.203257	0.176982	0.306528
OXCT1	P55809	-0.202988	0.0201681	0.0774634
STAG1	Q8WVM7	-0.202907	0.467607	0.593619
SUPT6H	Q7KZ85	-0.202659	0.113179	0.229861
CCDC71L	Q8N9Z2	-0.202507	0.538608	0.654334
MRPL23	Q16540	-0.202297	0.045821	0.12971
IFI35	P80217	-0.202161	0.45865	0.584317
SMEK1	Q6IN85	-0.201987	0.0440976	0.126587
RPL36	Q9Y3U8	-0.201971	0.25234	0.387748
ILF3	Q12906	-0.201854	0.0159845	0.0666116
CPOX	P36551	-0.201805	0.191102	0.321194
NXF1	Q9UBU9	-0.201744	0.355188	0.490173
DHRS2	Q13268	-0.201416	0.370533	0.50418
NFAT5	O94916	-0.201376	0.375058	0.50852
NXT2	Q9NPJ8	-0.201028	0.08254	0.189219
DKC1	O60832	-0.200275	0.0374884	0.11441
FAM83B	Q5T0W9	-0.199873	0.229055	0.36212
PPP1R8	Q12972	-0.19945	0.170868	0.299211
MRPL38	Q96DV4	-0.19882	0.183922	0.313766
CLGN	O14967	-0.198597	0.451292	0.578765
CTU2	Q2VPK5	-0.198173	0.198794	0.327767
LLGL1	Q15334	-0.198113	0.264987	0.400966
RANBP9	Q96S59	-0.197882	0.225784	0.358164
CSNK1D	P48730	-0.197853	0.488083	0.611614
TOR1B	O14657	-0.197341	0.34733	0.48276
CDK5RAP1	Q96SZ6	-0.197221	0.0903906	0.200921
FTSJ3	Q8IY81	-0.196888	0.176321	0.30579
RNMTL1	Q9HC36	-0.196879	0.173863	0.303153
RPS6KA4	O75676	-0.19666	0.264824	0.400872
ASNS	P08243	-0.196656	0.417929	0.547562
RPL18	Q07020	-0.19613	0.112726	0.229178
LRRFIP2	Q9Y608	-0.195924	0.304491	0.440567
ELP4	Q96EB1	-0.195754	0.061409	0.156171
EIF6	P56537	-0.195592	0.333237	0.468314
SNRPF	P62306	-0.195391	0.0357693	0.110437
RCL1	Q9Y2P8	-0.195358	0.307831	0.443149
SLC38A2	Q96QD8	-0.194231	0.130928	0.2529
POLR2L	P62875	-0.193632	0.139776	0.263438
SCO1	O75880	-0.193629	0.438007	0.566383
HRAS	P01112	-0.193587	0.387071	0.519851
ERH	P84090	-0.193299	0.151425	0.276338
CNOT8	Q9UFF9	-0.193129	0.0211716	0.0796614
CBFB	Q13951	-0.193018	0.0341735	0.107505
GPRC5A	Q8NFJ5	-0.193013	0.411936	0.542149
GTF2F1	P35269	-0.192859	0.439347	0.567013
KRT18	P05783	-0.192528	0.13507	0.25759
ILKAP	Q9H0C8	-0.192049	0.0825677	0.189219
UBLCP1	Q8WVY7	-0.191504	0.132036	0.254302
TRAP1	Q12931	-0.191388	0.298977	0.435427
HEATR3	Q7Z4Q2	-0.191345	0.148597	0.273642
U2AF2	P26368	-0.19073	0.0458257	0.12971
STX18	Q9P2W9	-0.1906	0.379848	0.512662
JUNB	P17275	-0.190469	0.457597	0.584132
CEP170B	Q9Y4F5	-0.190415	0.0987875	0.211961
PAPSS1	O43252	-0.190298	0.262864	0.398855
AARSD1	Q9BTE6	-0.190067	0.336371	0.471183
NCOR2	Q9Y618	-0.189996	0.0753317	0.178402
GTPBP1	O00178	-0.18996	0.0647909	0.162378
ABHD11	Q8NFV4	-0.188261	0.168453	0.296719
DBNL	Q9UJU6	-0.188175	0.494698	0.617412
LAMP2	P13473	-0.187774	0.0556627	0.146931
TNC	P24821	-0.186825	0.0928275	0.204469
TCEB1	Q15369	-0.18651	0.172312	0.301125
ATF7	P17544	-0.186189	0.472166	0.597615
IWS1	Q96ST2	-0.186026	0.0215722	0.0806929
VMA21	Q3ZAQ7	-0.185922	0.458243	0.584279
MAT2A	P31153	-0.185895	0.0575653	0.150391
TMEM230	Q96A57	-0.185858	0.532374	0.649301
COPS3	Q9UNS2	-0.185684	0.301397	0.437448
ADAR	P55265	-0.185492	0.0497635	0.136784
ATP5D	P30049	-0.185387	0.30045	0.436785
ZW10	O43264	-0.18517	0.0984847	0.211545
METTL1	Q9UBP6	-0.185083	0.169649	0.297894
LAS1L	Q9Y4W2	-0.185048	0.191172	0.321194
WDR55	Q9H6Y2	-0.184897	0.237862	0.371878
RBM12	Q9NTZ6	-0.184856	0.0442501	0.126868
KATNA1	O75449	-0.184695	0.0826502	0.189315
GATB	O75879	-0.18463	0.302954	0.43916
SRCAP	Q6ZRS2	-0.184577	0.309977	0.445598
PSMA1	P25786	-0.184117	0.263076	0.398981
SFXN3	Q9BWM7	-0.183221	0.408624	0.539161
TMEM41B	Q5BJD5	-0.18319	0.467747	0.593635
GEMIN4	P57678	-0.18288	0.211268	0.341195
YTHDF3	Q7Z739	-0.182843	0.11155	0.227983
PARK7	Q99497	-0.182841	0.478489	0.60316
BMS1	Q14692	-0.182143	0.272477	0.407274
L1CAM	P32004	-0.181293	0.085289	0.193552
CMC2	Q9NRP2	-0.181085	0.0896936	0.200327
DDI2	Q5TDH0	-0.18002	0.369397	0.50337
VPS8	Q8N3P4	-0.179874	0.485048	0.608957
MRPS31	Q92665	-0.179451	0.093328	0.205153
COPS8	Q99627	-0.179355	0.469471	0.595174
MSH3	P20585	-0.179038	0.437029	0.565746
C9orf64	Q5T6V5	-0.178893	0.112111	0.228788
MRPL55	Q7Z7F7	-0.178815	0.303887	0.440102
HSD17B11	Q8NBQ5	-0.178743	0.307988	0.443149
AJUBA	Q96IF1	-0.178513	0.13769	0.260772
LARP7	Q4G0J3	-0.178271	0.0237692	0.0849269
COL4A3BP	Q9Y5P4	-0.17782	0.438718	0.566826
LMF2	Q9BU23	-0.177442	0.292733	0.428611
TBL1XR1	Q9BZK7	-0.177355	0.282283	0.417643
CC2D1B	Q5T0F9	-0.177127	0.228956	0.362086
ARID1B	Q8NFD5	-0.176871	0.14798	0.273154
LCLAT1	Q6UWP7	-0.176868	0.0916271	0.202634
ACTL6A	O96019	-0.176815	0.362392	0.497315
TOP1	P11387	-0.176556	0.117485	0.23634
TMA16	Q96EY4	-0.176505	0.110029	0.226125
DRAP1	Q14919	-0.176449	0.118697	0.237648
GPR180	Q86V85	-0.1764	0.519637	0.638279
TMEM245	Q9H330	-0.175908	0.466106	0.592197
MED16	Q9Y2X0	-0.175864	0.18221	0.312001
MYO1C	O00159	-0.175787	0.102225	0.216503
UQCRB	P14927	-0.175675	0.209869	0.339742
HSPB1	P04792	-0.175614	0.119579	0.238595
SERPINB4	P48594	-0.17547	0.25005	0.385118
PITHD1	Q9GZP4	-0.175339	0.131343	0.253385
PDXP	Q96GD0	-0.175323	0.143679	0.268404
LRRC57	Q8N9N7	-0.175054	0.209282	0.339264
FLOT2	Q14254	-0.17497	0.152009	0.277186
S100A14	Q9HCY8	-0.174568	0.339335	0.473909
EHD4	Q9H223	-0.174532	0.512281	0.632243
HP1BP3	Q5SSJ5	-0.173672	0.106858	0.222561
SH3GLB2	Q9NR46	-0.172538	0.0613237	0.156124
CPSF6	Q16630	-0.172179	0.110727	0.226858
SLC5A6	Q9Y289	-0.171761	0.404932	0.536053
MT-CO2	P00403	-0.171658	0.119942	0.239114
UQCC2	Q9BRT2	-0.171594	0.382364	0.515461
PHIP	Q8WWQ0	-0.171369	0.419216	0.548786
KANK2	Q63ZY3	-0.171204	0.0985335	0.211552
PDHB	P11177	-0.171124	0.292641	0.428611
MRPL12	P52815	-0.171038	0.253298	0.388707
POLR2M.1	Q6EEV4	-0.170814	0.210681	0.34082
PTCD3	Q96EY7	-0.170814	0.0693418	0.169663
MB21D1	Q8N884	-0.170463	0.0944271	0.206059
HAUS2	Q9NVX0	-0.170462	0.402241	0.533863
LMBRD1	Q9NUN5	-0.170454	0.290042	0.425876
LRRC47	Q8N1G4	-0.170206	0.313535	0.449189
GTF2A2	P52657	-0.170063	0.0793075	0.183741
MRPL16	Q9NX20	-0.17005	0.108125	0.224017
PHF6	Q8IWS0	-0.168943	0.198797	0.327767
RPP30	P78346	-0.168546	0.236659	0.370496
GOLIM4	O00461	-0.168149	0.446758	0.574509
DRG2	P55039	-0.167906	0.366207	0.500486
HDGFRP2	Q7Z4V5	-0.167753	0.0866212	0.195717
DDX39B	Q13838	-0.167514	0.160145	0.287004
MTCH1	Q9NZJ7	-0.166866	0.34465	0.480325
CLTB	P09497	-0.166451	0.508902	0.629574
TSN	Q15631	-0.166314	0.106957	0.222561
POLR2E	P19388	-0.166298	0.109921	0.226103
GOT1	P17174	-0.166202	0.306083	0.441772
NAT10	Q9H0A0	-0.165929	0.0403604	0.119923
EIF4G2	P78344	-0.165708	0.0419303	0.123091
TSSC4	Q9Y5U2	-0.16567	0.300352	0.436785
MYO1D	O94832	-0.165429	0.639949	0.736724
MAGOHB	Q96A72	-0.165417	0.273771	0.408683
WBP4	O75554	-0.165089	0.160934	0.287723
PSMD5	Q16401	-0.165077	0.0857325	0.19418
GAR1	Q9NY12	-0.165075	0.208229	0.337909
NOSIP	Q9Y314	-0.163432	0.0478901	0.133227
SLC2A1	P11166	-0.163171	0.533887	0.650635
ADI1	Q9BV57	-0.162998	0.142375	0.266717
TPD52L2	O43399	-0.162814	0.266741	0.402966
ZC3H7A	Q8IWR0	-0.162486	0.114369	0.23157
COMMD1	Q8N668	-0.162307	0.32549	0.461216
PDCD4	Q53EL6	-0.161884	0.40805	0.53871
MTA1	Q13330	-0.161667	0.0834098	0.190493
CDV3	Q9UKY7	-0.161564	0.442408	0.570016
EEA1	Q15075	-0.161516	0.321458	0.457025
AARS2	Q5JTZ9	-0.161292	0.451649	0.578881
ETHE1	O95571	-0.161028	0.38844	0.521389
HSPE1	P61604	-0.160714	0.409591	0.539978
PAK2	Q13177	-0.160351	0.315722	0.451488
LMNA	P02545	-0.160339	0.423153	0.552268
PSME3	P61289	-0.160238	0.0998316	0.213258
USP7	Q93009	-0.159902	0.0425373	0.123477
HDGF	P51858	-0.159866	0.0689546	0.169262
BRK1	Q8WUW1	-0.159652	0.28973	0.425677
TSC22D1	Q15714	-0.159343	0.123369	0.244104
DAP	P51397	-0.159327	0.621307	0.721862
RBM25	P49756	-0.15923	0.0957084	0.207593
LONP1	P36776	-0.158662	0.141178	0.264961
SRR	Q9GZT4	-0.158373	0.325758	0.461309
SLMAP	Q14BN4	-0.158309	0.676791	0.764775
SPAST	Q9UBP0	-0.157965	0.622261	0.722143
SPTBN1	Q01082	-0.15755	0.0486263	0.134653
SLC25A12	O75746	-0.1574	0.389708	0.522189
C12orf57	Q99622	-0.156881	0.454779	0.581772
DIDO1	Q9BTC0	-0.156724	0.128087	0.250212
AFG3L2	Q9Y4W6	-0.156074	0.101456	0.215543
CDKN2AIPNL	Q96HQ2	-0.155602	0.154906	0.28082
SDHAF3	Q9NRP4	-0.154945	0.220464	0.351881
TIAL1	Q01085	-0.154919	0.122762	0.243451
USP5	P45974	-0.154598	0.452395	0.579359
ALDOA	P04075	-0.154406	0.639188	0.736212
ERCC4	Q92889	-0.154394	0.333707	0.468578
ALPP	P05187	-0.154231	0.272466	0.407274
VTI1B	Q9UEU0	-0.15368	0.490311	0.61358
PDE4DIP	Q5VU43	-0.153605	0.473696	0.599226
NKRF	O15226	-0.153195	0.0667512	0.16566
C19orf25	Q9UFG5	-0.153039	0.559781	0.670442
MCU	Q8NE86	-0.152766	0.389413	0.522094
ICE1	Q9Y2F5	-0.152712	0.293826	0.429619
PPM1F	P49593	-0.152504	0.601526	0.706634
IQGAP1	P46940	-0.1523	0.155617	0.281779
SGPP1	Q9BX95	-0.152008	0.432832	0.561873
EIF3K	Q9UBQ5	-0.15174	0.347756	0.482776
ERCC3	P19447	-0.151665	0.471092	0.596742
GLOD4	Q9HC38	-0.151272	0.0898322	0.200541
PCID2	Q5JVF3	-0.151233	0.0948536	0.206506
GID8	Q9NWU2	-0.151092	0.339776	0.474098
MYL3	P08590	-0.150786	0.471419	0.596994
KIAA2013	Q8IYS2	-0.150459	0.558794	0.669823
CRIP2	P52943	-0.150414	0.161782	0.28879
GPKOW	Q92917	-0.15019	0.0567324	0.148911
SNRNP27	Q8WVK2	-0.150007	0.0947206	0.206409
MAPK1IP1L	Q8NDC0	-0.149695	0.587759	0.694489
FBRSL1	Q9HCM7	-0.149522	0.173555	0.302731
FBLL1	A6NHQ2	-0.149198	0.206653	0.336172
RPE	Q96AT9	-0.148935	0.456932	0.583565
CCDC9	Q9Y3X0	-0.148876	0.13061	0.2526
HERPUD1	Q15011	-0.148523	0.553335	0.665787
STAG2	Q8N3U4	-0.148417	0.497935	0.620728
CDK7	P50613	-0.148266	0.136732	0.259484
MYH10	P35580	-0.148036	0.079653	0.184199
ADSL	P30566	-0.147798	0.337153	0.47157
ITGA6	P23229	-0.147496	0.564886	0.67413
SEPT6	Q14141	-0.147475	0.268745	0.404289
SUCLA2	Q9P2R7	-0.147249	0.423069	0.552268
CD58	P19256	-0.147193	0.451434	0.578765
CPT1A	P50416	-0.147074	0.085151	0.193333
RPS6KB1	P23443	-0.146294	0.305466	0.441364
SYNE2	Q8WXH0	-0.146279	0.210841	0.3409
YES1	P07947	-0.145861	0.238141	0.37219
SMYD3	Q9H7B4	-0.145768	0.570764	0.679404
TXLNG	Q9NUQ3	-0.145725	0.0922371	0.203558
UNC45A	Q9H3U1	-0.145709	0.332655	0.467665
IPO9	Q96P70	-0.145172	0.130041	0.252337
ELP2	Q6IA86	-0.144704	0.0624442	0.157961
ACSF3	Q4G176	-0.144101	0.615299	0.719006
IPO5	O00410	-0.143582	0.157035	0.283137
SON	P18583	-0.143413	0.0748842	0.17764
MARS	P56192	-0.143369	0.28964	0.425677
NOP16	Q9Y3C1	-0.143325	0.188385	0.318456
MRPL19	P49406	-0.14324	0.127108	0.249345
FRMPD3	Q5JV73	-0.143169	0.184501	0.314407
EDF1	O60869	-0.142609	0.107917	0.223857
NIFK	Q9BYG3	-0.142428	0.0530922	0.142323
RTN1	Q16799	-0.142381	0.55224	0.665173
PRPF4B	Q13523	-0.142094	0.0856419	0.194069
CTPS2	Q9NRF8	-0.14176	0.411249	0.541552
PSME2	Q9UL46	-0.141238	0.614182	0.717881
NIPBL	Q6KC79	-0.141064	0.1595	0.286472
GBAS	O75323	-0.141049	0.353374	0.488828
SHPK	Q9UHJ6	-0.14083	0.269421	0.405037
DCAF7	P61962	-0.140465	0.189795	0.319918
RALBP1	Q15311	-0.140278	0.516852	0.635726
SRP68	Q9UHB9	-0.140211	0.317939	0.453407
LDLR	P01130	-0.139922	0.709983	0.790585
EMC2	Q15006	-0.139882	0.36011	0.495058
EFNB1	P98172	-0.139601	0.382872	0.515848
ADPRHL2	Q9NX46	-0.139374	0.447762	0.575165
AIMP2	Q13155	-0.13912	0.433755	0.562602
FARS2	O95363	-0.138606	0.330617	0.466014
RPS9	P46781	-0.138305	0.127526	0.249819
UPF2	Q9HAU5	-0.138248	0.262473	0.398586
CBS	P35520	-0.138035	0.277539	0.412965
AKAP8L	Q9ULX6	-0.137959	0.293022	0.428901
INTS1	Q8N201	-0.137951	0.29709	0.433492
SLC38A1	Q9H2H9	-0.137473	0.231635	0.365455
C14orf142	Q9BXV9	-0.137456	0.273071	0.40803
FKBP15	Q5T1M5	-0.137417	0.260303	0.395936
MFN2	O95140	-0.137246	0.452981	0.579791
KPNA1	P52294	-0.137167	0.119398	0.238335
CAPN7	Q9Y6W3	-0.136836	0.212888	0.342606
EIF2S1	P05198	-0.136834	0.16322	0.290738
DNM1L	O00429	-0.136775	0.0775852	0.181188
U2SURP	O15042	-0.136668	0.322715	0.457975
DR1	Q01658	-0.136456	0.199504	0.328557
AKR1A1	P14550	-0.136332	0.365188	0.499458
ZNF687	Q8N1G0	-0.136274	0.67224	0.76074
SEC24B	O95487	-0.135798	0.366484	0.500571
CNOT1	A5YKK6	-0.135763	0.0754118	0.178402
RIN1	Q13671	-0.135481	0.550883	0.664396
HAGH	Q16775	-0.135383	0.485344	0.609164
SFSWAP	Q12872	-0.135337	0.186831	0.316525
RPL3	P39023	-0.134825	0.156812	0.283105
KIF3A	Q9Y496	-0.134596	0.300942	0.437101
RPSA	P08865	-0.134397	0.228387	0.361651
UBA1	P22314	-0.134121	0.601282	0.706526
CSTF3	Q12996	-0.133989	0.484563	0.608512
SNRPB	P14678	-0.133919	0.281046	0.416684
ATP5H	O75947	-0.133618	0.522893	0.641263
PDP1	Q9P0J1	-0.132954	0.708251	0.788846
NFKB1	P19838	-0.132825	0.212595	0.34249
SURF6	O75683	-0.132727	0.205122	0.334461
ANKFY1	Q9P2R3	-0.132473	0.182086	0.312001
BRCC3	P46736	-0.132451	0.145814	0.270816
ZNF638	Q14966	-0.132356	0.283943	0.419166
PTER	Q96BW5	-0.132337	0.328583	0.463759
SFXN1	Q9H9B4	-0.132303	0.16886	0.2971
RPL6	Q02878	-0.132295	0.119881	0.239094
RPL34	P49207	-0.132172	0.166995	0.294709
SPTBN2	O15020	-0.132009	0.53743	0.653785
MORC2	Q9Y6X9	-0.131824	0.412304	0.542481
STRN4	Q9NRL3	-0.131683	0.426426	0.555105
PGLS	O95336	-0.131244	0.527221	0.645381
RHOT2	Q8IXI1	-0.131191	0.489338	0.612692
FGFR1OP	O95684	-0.130939	0.296354	0.432554
FTO	Q9C0B1	-0.130607	0.475433	0.600671
NEFH	P12036	-0.130598	0.431551	0.560419
OGFR	Q9NZT2	-0.130104	0.267794	0.403305
PROSC	O94903	-0.129794	0.309197	0.444751
GART	P22102	-0.129521	0.201087	0.330464
UBE2F	Q969M7	-0.129139	0.505623	0.626223
YARS2	Q9Y2Z4	-0.129122	0.408468	0.539108
ADD1	P35611	-0.128515	0.223419	0.354957
EIF3B	P55884	-0.128211	0.151377	0.276338
VAMP2	P63027	-0.127982	0.55837	0.66972
PUM1	Q14671	-0.127949	0.270172	0.405303
EPHB4	P54760	-0.127279	0.235915	0.369995
DSP	P15924	-0.12727	0.313337	0.449043
DDX3X	O00571	-0.126828	0.37619	0.509415
ATP6V1E1	P36543	-0.126453	0.511224	0.631608
FBXO4	Q9UKT5	-0.126349	0.766799	0.833337
SLC25A3	Q00325	-0.125695	0.136128	0.25876
WWP2	O00308	-0.12563	0.358411	0.493596
PTPMT1	Q8WUK0	-0.125608	0.278709	0.41398
FAM98B	Q52LJ0	-0.124436	0.134711	0.257327
DNAJA3	Q96EY1	-0.124374	0.297492	0.433807
YME1L1	Q96TA2	-0.12427	0.196944	0.326621
PSMG4	Q5JS54	-0.124127	0.269989	0.405303
CCT2	P78371	-0.124033	0.186536	0.316217
UBA6	A0AVT1	-0.123748	0.267918	0.403305
CAPZA1	P52907	-0.123712	0.414817	0.545018
BAG5	Q9UL15	-0.123513	0.0938134	0.205683
COPS7B	Q9H9Q2	-0.123426	0.474919	0.6003
PSMC6	P62333	-0.123367	0.384259	0.516969
ATP5B	P06576	-0.122976	0.394848	0.526954
DAK	Q3LXA3	-0.122933	0.502976	0.624065
UPF3B	Q9BZI7	-0.122533	0.596374	0.701444
CTBP1	Q13363	-0.122496	0.335652	0.470458
RIOK2	Q9BVS4	-0.122396	0.476089	0.600988
POLR2B	P30876	-0.122304	0.134992	0.257547
GEMIN8	Q9NWZ8	-0.122025	0.398818	0.530429
RPL14	P50914	-0.122018	0.156835	0.283105
PDAP1	Q13442	-0.121964	0.301598	0.437489
SEPHS1	P49903	-0.121942	0.314186	0.449845
CCDC6	Q16204	-0.121628	0.266996	0.403089
OCIAD1	Q9NX40	-0.121346	0.521656	0.640252
UBL4A	P11441	-0.121346	0.489995	0.613349
RBM27	Q9P2N5	-0.121317	0.309767	0.445433
CHAMP1	Q96JM3	-0.121025	0.135783	0.258394
PRR15	Q8IV56	-0.120877	0.772351	0.837089
HN1L	Q9H910	-0.120688	0.319671	0.455453
DGCR14	Q96DF8	-0.120488	0.17222	0.301079
RRS1	Q15050	-0.120378	0.2154	0.345575
NCBP1	Q09161	-0.120361	0.512681	0.632401
GGCT	O75223	-0.12021	0.634465	0.732946
GCDH	Q92947	-0.119925	0.555464	0.667007
ENDOG	Q14249	-0.119425	0.608199	0.712497
SPECC1	Q5M775	-0.119356	0.325015	0.460957
TSSC1	Q53HC9	-0.119199	0.622324	0.722143
RPL13A	P40429	-0.119113	0.118243	0.237148
LSM2	Q9Y333	-0.118474	0.218881	0.350101
KDM1A	O60341	-0.117884	0.159006	0.285806
XPO5	Q9HAV4	-0.117373	0.112745	0.229178
NSUN2	Q08J23	-0.117094	0.376239	0.509415
ATP6V1B2	P21281	-0.116952	0.403088	0.534734
RPL13	P26373	-0.116713	0.333508	0.46844
ELP3	Q9H9T3	-0.116624	0.223211	0.354807
ROCK2	O75116	-0.116553	0.134124	0.256626
NFYB	P25208	-0.116533	0.770769	0.835702
MRRF	Q96E11	-0.116441	0.190069	0.319918
TNFAIP2	Q03169	-0.116186	0.510121	0.630747
DCPS	Q96C86	-0.116127	0.196249	0.326078
BAIAP2	Q9UQB8	-0.115298	0.393781	0.526118
DSG2	Q14126	-0.115178	0.348981	0.484044
RPP38	P78345	-0.115146	0.358384	0.493596
SAC3D1	A6NKF1	-0.11496	0.315484	0.451286
SF3B1	O75533	-0.114003	0.354598	0.490083
FKBP2	P26885	-0.113815	0.589693	0.695892
ASUN	Q9NVM9	-0.113795	0.515255	0.634605
SYNE1	Q8NF91	-0.113789	0.177455	0.307004
NAA15	Q9BXJ9	-0.113618	0.140561	0.264063
PES1	O00541	-0.113497	0.116124	0.23431
BCR	P11274	-0.113055	0.55018	0.66433
PPP1R18	Q6NYC8	-0.112935	0.530189	0.647145
TFAM	Q00059	-0.112454	0.743699	0.814788
EPN1	Q9Y6I3	-0.111974	0.693951	0.777566
PPP1R14B	Q96C90	-0.111482	0.744234	0.814907
MYL6	P60660	-0.111332	0.55846	0.66972
HACL1	Q9UJ83	-0.111308	0.150263	0.275403
MRI1	Q9BV20	-0.111059	0.469875	0.595363
TRAFD1	O14545	-0.111002	0.647514	0.741972
HSP90AB1	P08238	-0.110948	0.380016	0.512741
POLR3G	O15318	-0.110582	0.448914	0.576083
KIAA1598	A0MZ66	-0.110512	0.32768	0.463046
JUP	P14923	-0.110297	0.576632	0.684466
FSCN1	Q16658	-0.110276	0.290649	0.426231
NHP2	Q9NX24	-0.110212	0.267176	0.403231
RPS25	P62851	-0.109993	0.205726	0.335132
ACADSB	P45954	-0.10984	0.398277	0.530013
SLC35A4	L0R6Q1	-0.109744	0.431591	0.560419
TROVE2	P10155	-0.109171	0.134692	0.257327
MRPS15	P82914	-0.109138	0.19876	0.327767
GNPNAT1	Q96EK6	-0.108623	0.305346	0.441364
PFDN6	O15212	-0.108615	0.203156	0.332263
HEXIM1	O94992	-0.108421	0.197241	0.326621
SRPK1	Q96SB4	-0.108048	0.238296	0.372308
NME7	Q9Y5B8	-0.107731	0.281623	0.417328
PRDX4	Q13162	-0.107614	0.559339	0.670158
SYMPK	Q92797	-0.107234	0.384688	0.517397
VPS11	Q9H270	-0.10715	0.623542	0.723169
MIA3	Q5JRA6	-0.107115	0.526243	0.644354
LRRFIP1	Q32MZ4	-0.10711	0.33423	0.46884
MOB1B	Q7L9L4	-0.106791	0.270254	0.405303
SIRT3	Q9NTG7	-0.106637	0.537454	0.653785
AKR7A2	O43488	-0.106281	0.41691	0.54715
MRPL41	Q8IXM3	-0.106118	0.176856	0.306423
CDCA5	Q96FF9	-0.106041	0.428325	0.55711
EXT2	Q93063	-0.104995	0.586878	0.6938
DDX1	Q92499	-0.104797	0.444555	0.572307
NDUFAF3	Q9BU61	-0.104096	0.508376	0.62909
RAB27A	P51159	-0.103934	0.249546	0.384724
RPS19	P39019	-0.102666	0.249254	0.384528
MED17	Q9NVC6	-0.10254	0.283798	0.419114
TERF2IP	Q9NYB0	-0.102479	0.48751	0.611059
MRPL37	Q9BZE1	-0.101874	0.448405	0.575833
ATL1	Q8WXF7	-0.101552	0.261549	0.397442
TOMM40	O96008	-0.101439	0.253457	0.388824
MORF4L1	Q9UBU8	-0.101041	0.673992	0.762024
DHRS11	Q6UWP2	-0.100863	0.636896	0.734844
RALB	P11234	-0.100577	0.451431	0.578765
PA2G4	Q9UQ80	-0.100369	0.317203	0.45305
YWHAH	Q04917	-0.100215	0.640916	0.737102
PLEK2	Q9NYT0	-0.10021	0.345304	0.480805
ENSA	O43768	-0.100199	0.417119	0.54727
COPS7A	Q9UBW8	-0.100111	0.562599	0.672262
PDPR	Q8NCN5	-0.100111	0.345196	0.480803
MRPL57	Q9BQC6	-0.100004	0.233214	0.367448
RBM17	Q96I25	-0.0997355	0.502677	0.62386
PLCG1	P19174	-0.0996048	0.23779	0.371878
PARN	O95453	-0.0995067	0.411485	0.54171
TMUB1	Q9BVT8	-0.099398	0.691688	0.776159
OSBPL9	Q96SU4	-0.0989938	0.332077	0.467134
DPM3	Q9P2X0	-0.0989891	0.524	0.642451
SNX3	O60493	-0.0989114	0.58577	0.693546
VDAC2	P45880	-0.0985887	0.285587	0.421193
ERP29	P30040	-0.098329	0.586503	0.693709
PDCD6IP	Q8WUM4	-0.0982099	0.528941	0.646638
SCAF8	Q9UPN6	-0.0980254	0.528764	0.646603
PKP3	Q9Y446	-0.0979325	0.305516	0.441364
RFC1	P35251	-0.0978558	0.723415	0.79965
LASP1	Q14847	-0.0977818	0.706372	0.787317
ECE1	P42892	-0.0977408	0.455618	0.582366
DNAJB12	Q9NXW2	-0.0975616	0.496518	0.619351
MRPS7	Q9Y2R9	-0.0974808	0.30097	0.437101
DCTN2	Q13561	-0.0973799	0.603561	0.708106
C1orf122	Q6ZSJ8	-0.097374	0.733245	0.807629
TMEM11	P17152	-0.0972083	0.317857	0.453407
ACYP1	P07311	-0.0969015	0.558252	0.66972
COASY	Q13057	-0.0967803	0.395831	0.528114
SCAF4	O95104	-0.0965426	0.724259	0.799792
TUBA1C	Q9BQE3	-0.0963604	0.389135	0.521871
AKAP8	O43823	-0.0963098	0.370008	0.503831
DLST	P36957	-0.096247	0.307653	0.443077
HNRNPA0	Q13151	-0.0961754	0.681537	0.768833
COMMD5	Q9GZQ3	-0.0960891	0.469327	0.595154
ARHGEF1	Q92888	-0.0960535	0.255114	0.390594
RPS14	P62263	-0.0956323	0.397002	0.528769
APOA1BP	Q8NCW5	-0.0956162	0.336854	0.471292
MITD1	Q8WV92	-0.095432	0.684417	0.770358
LPCAT2	Q7L5N7	-0.0950546	0.327182	0.462763
SQSTM1	Q13501	-0.0948993	0.681939	0.768882
NAA35	Q5VZE5	-0.0942646	0.643308	0.738765
MCAT	Q8IVS2	-0.0936894	0.511891	0.631929
CLIC4	Q9Y696	-0.0936683	0.659106	0.751352
EIF2A	Q9BY44	-0.0933858	0.443508	0.571118
HTATSF1	O43719	-0.0924507	0.517917	0.636683
OGFOD1	Q8N543	-0.0923279	0.263349	0.399265
CROCC	Q5TZA2	-0.0921773	0.385101	0.517803
CHMP4B	Q9H444	-0.091817	0.643299	0.738765
RANBP10	Q6VN20	-0.0917354	0.346636	0.482227
PAK1IP1	Q9NWT1	-0.0916876	0.259102	0.395011
FAM96B	Q9Y3D0	-0.0915545	0.628566	0.727394
NAA30	Q147X3	-0.0914491	0.630014	0.728708
ATP5O	P48047	-0.0912006	0.424277	0.553389
UBE2O	Q9C0C9	-0.0911602	0.65279	0.745977
ABI1	Q8IZP0	-0.0909694	0.591654	0.697392
SLC25A1	P53007	-0.0908199	0.326663	0.462449
FKBP11	Q9NYL4	-0.0905964	0.471919	0.597465
C11orf98	E9PRG8	-0.0904032	0.603831	0.708106
CTNND1	O60716	-0.0903156	0.66981	0.759062
CHMP1A	Q9HD42	-0.0899752	0.65258	0.74592
EMC7	Q9NPA0	-0.0899592	0.702194	0.784093
ATIC	P31939	-0.0889588	0.277703	0.412965
TUBB3	Q13509	-0.0889426	0.562218	0.671978
MPST	P25325	-0.0889232	0.601903	0.706898
WDR12	Q9GZL7	-0.0887059	0.23546	0.369655
MUT	P22033	-0.0885815	0.438477	0.566675
NDUFA6	P56556	-0.0885412	0.463658	0.589569
IKBKAP	O95163	-0.0877293	0.331603	0.466669
CAST	P20810	-0.0874311	0.620468	0.721508
KHDRBS1	Q07666	-0.0872783	0.44617	0.573911
CD81	P60033	-0.0867442	0.3174	0.453193
ATP6V1H	Q9UI12	-0.0864909	0.703345	0.784883
TUBGCP2	Q9BSJ2	-0.0860993	0.47612	0.600988
CTTNBP2NL	Q9P2B4	-0.085411	0.515284	0.634605
ISOC1	Q96CN7	-0.0853638	0.396868	0.528769
TBC1D13	Q9NVG8	-0.0848642	0.346194	0.481756
RPS11	P62280	-0.0847128	0.302347	0.438418
ACAD9	Q9H845	-0.0830479	0.281098	0.416684
RPS4X	P62701	-0.082901	0.234225	0.36834
CDK4	P11802	-0.0828301	0.480033	0.604126
SNRPB2	P08579	-0.0824633	0.695208	0.778309
CTPS1	P17812	-0.082442	0.445437	0.573127
SSB	P05455	-0.0824173	0.716632	0.795357
RAC1	P63000	-0.0818665	0.586754	0.6938
CCDC115	Q96NT0	-0.0818664	0.77638	0.840808
ARFGAP2	Q8N6H7	-0.0818107	0.723362	0.79965
HNRNPAB	Q99729	-0.0816873	0.794387	0.854548
PTRF	Q6NZI2	-0.0815189	0.524565	0.642975
DIABLO	Q9NR28	-0.0812445	0.619345	0.721382
YTHDF1	Q9BYJ9	-0.0809299	0.639515	0.736406
RGS19	P49795	-0.0808697	0.744585	0.81509
NMRAL1	Q9HBL8	-0.0804503	0.47829	0.60316
COPS5	Q92905	-0.0803945	0.626098	0.725258
UTRN	P46939	-0.0794433	0.318821	0.454525
EIF3J	O75822	-0.0793376	0.551535	0.664847
PWP1	Q13610	-0.0792496	0.391919	0.524246
KTN1	Q86UP2	-0.0792188	0.693748	0.777564
LACTB2	Q53H82	-0.0791203	0.516124	0.635135
RABEP2	Q9H5N1	-0.0790386	0.640623	0.737102
CALML3	P27482	-0.0790083	0.325572	0.461216
LRRC40	Q9H9A6	-0.078546	0.370451	0.50418
CWC22	Q9HCG8	-0.0780984	0.675913	0.763969
DFFA	O00273	-0.0775973	0.569855	0.678496
STRIP1	Q5VSL9	-0.0773872	0.649339	0.743127
HSPA1A	P0DMV8	-0.0768583	0.588469	0.694869
RPL24	P83731	-0.0767844	0.38905	0.521871
GPX8	Q8TED1	-0.0764369	0.591627	0.697392
MBLAC2	Q68D91	-0.076407	0.435643	0.564265
SEC16A	O15027	-0.0759454	0.538958	0.654562
RPL37A	P61513	-0.0757602	0.499783	0.62176
RPF2	Q9H7B2	-0.0754294	0.664696	0.755506
OASL	Q15646	-0.0753139	0.694824	0.778309
HSPA9	P38646	-0.0752335	0.594229	0.699554
CHCHD2	Q9Y6H1	-0.075187	0.733279	0.807629
PSMB9	P28065	-0.0751315	0.464461	0.590429
RPL21	P46778	-0.0745211	0.377703	0.510804
MYCBP	Q99417	-0.0738321	0.377423	0.510722
UBIAD1	Q9Y5Z9	-0.0738155	0.72741	0.8027
BTAF1	O14981	-0.0737018	0.447502	0.574989
DNPEP	Q9ULA0	-0.0736818	0.692507	0.776695
STUB1	Q9UNE7	-0.0732225	0.706717	0.787514
PRCC	Q92733	-0.0729526	0.721838	0.799012
POLR1E	Q9GZS1	-0.0721567	0.405426	0.536308
VPS52	Q8N1B4	-0.0721325	0.7337	0.807729
THEM6	Q8WUY1	-0.0717997	0.701364	0.783422
CHCHD7	Q9BUK0	-0.0717309	0.804332	0.862806
RPLP0	P05388	-0.0708453	0.388779	0.521694
EIF2B5	Q13144	-0.0704949	0.305413	0.441364
GPN1	Q9HCN4	-0.0703327	0.782168	0.845307
LSM6	P62312	-0.0700378	0.713674	0.793558
MRM1	Q6IN84	-0.0699279	0.557239	0.668773
CCDC12	Q8WUD4	-0.0697867	0.505339	0.626164
RABL3	Q5HYI8	-0.0694998	0.500473	0.622451
PFDN5	Q99471	-0.0692338	0.447237	0.574807
TRAPPC3	O43617	-0.0690923	0.854069	0.899773
LUZP1	Q86V48	-0.068907	0.410516	0.540892
GMPPA	Q96IJ6	-0.0686368	0.692457	0.776695
ADO	Q96SZ5	-0.0684966	0.702301	0.784093
SCFD1	Q8WVM8	-0.068486	0.55459	0.666668
RPL30	P62888	-0.0667269	0.369096	0.503106
RPL27	P61353	-0.0666382	0.441634	0.569334
HACD3	Q9P035	-0.0661538	0.7424	0.813888
PPP1CB	P62140	-0.0661413	0.551993	0.665047
ZAK	Q9NYL2	-0.0659063	0.394521	0.526668
LAMB1	P07942	-0.065884	0.511095	0.631608
ATL3	Q6DD88	-0.0655167	0.463259	0.589384
MOCS3	O95396	-0.0653109	0.592532	0.697828
CCDC130	P13994	-0.064735	0.588066	0.694675
CBR1	P16152	-0.0643915	0.603843	0.708106
POLR2G	P62487	-0.0643558	0.79104	0.851538
ENO1	P06733	-0.0641565	0.567946	0.676915
TCF20	Q9UGU0	-0.0641412	0.618631	0.72073
GDI1	P31150	-0.0640732	0.659897	0.75207
HSF1	Q00613	-0.0640315	0.557101	0.668773
RRAS2	P62070	-0.0638909	0.435621	0.564265
PPT1	P50897	-0.063517	0.572796	0.681302
C21orf59	P57076	-0.0633618	0.695283	0.778309
ERLIN1	O75477	-0.0629797	0.801921	0.860984
PKM	P14618	-0.0625133	0.637846	0.735667
NDUFA5	Q16718	-0.0625074	0.469685	0.595284
SNRPD3	P62318	-0.0624565	0.535197	0.652061
ATRX	P46100	-0.0623683	0.421075	0.550875
FAM208A	Q9UK61	-0.0623409	0.663377	0.754743
RRP8	O43159	-0.0619735	0.572966	0.681329
NAA38	Q9BRA0	-0.061572	0.663671	0.754893
EIF3C	Q99613	-0.0614745	0.44145	0.569255
MDH1	P40925	-0.0612475	0.488685	0.612203
EIF2B3	Q9NR50	-0.0612109	0.644864	0.740006
FLYWCH2	Q96CP2	-0.0611715	0.626591	0.725469
ATP5I	P56385	-0.0611125	0.712517	0.792649
VAPA	Q9P0L0	-0.0611039	0.664379	0.755506
ANKHD1	Q8IWZ3	-0.0608171	0.38773	0.520587
CPVL	Q9H3G5	-0.0607747	0.767845	0.833891
PSMC2	P35998	-0.0607665	0.698383	0.781029
SEPT2	Q15019	-0.0607398	0.433027	0.56197
UBXN7	O94888	-0.0605691	0.716829	0.795357
ARL8B	Q9NVJ2	-0.0604886	0.684708	0.770358
UBE2V1	Q13404	-0.0603572	0.693389	0.777497
CHERP	Q8IWX8	-0.0599342	0.737186	0.810227
PACSIN3	Q9UKS6	-0.059778	0.538333	0.654334
VPS4B	O75351	-0.0595015	0.594347	0.699554
IPO8	O15397	-0.0590827	0.644672	0.739967
MRPL50	Q8N5N7	-0.0588567	0.716593	0.795357
COX19	Q49B96	-0.0586482	0.629447	0.728233
DNAJC19	Q96DA6	-0.058472	0.455743	0.582366
CORO7	P57737	-0.0578608	0.475483	0.600671
LAMC1	P11047	-0.0577482	0.613661	0.717452
MAPK3	P27361	-0.0576737	0.84895	0.895665
MMAB	Q96EY8	-0.0575126	0.775664	0.840228
MAP7D1	Q3KQU3	-0.057255	0.715309	0.794617
STK26	Q9P289	-0.057043	0.539719	0.655002
POLR2I	P36954	-0.0565525	0.712182	0.792649
NUDT19	A8MXV4	-0.056509	0.853051	0.898974
LSG1	Q9H089	-0.0563756	0.439335	0.567013
TAGLN2	P37802	-0.0563463	0.460056	0.585949
RAD21	O60216	-0.0563199	0.795174	0.855197
PPP6R1	Q9UPN7	-0.0562508	0.698772	0.781276
ABCF2	Q9UG63	-0.0561376	0.602199	0.707067
CDK17	Q00537	-0.0560486	0.620219	0.721508
MEAF6	Q9HAF1	-0.0559303	0.769538	0.834837
PSMC3	P17980	-0.0557505	0.574645	0.682905
DHX38	Q92620	-0.0555766	0.457626	0.584132
URI1	O94763	-0.0555502	0.666347	0.756091
MED1	Q15648	-0.0553125	0.669944	0.759062
KIF5B	P33176	-0.0550602	0.643746	0.739086
POGZ	Q7Z3K3	-0.054197	0.743495	0.814788
TFCP2	Q12800	-0.0535539	0.79149	0.851826
NOP58	Q9Y2X3	-0.0534876	0.658552	0.750904
CAPZB	P47756	-0.053398	0.719541	0.797607
SUPV3L1	Q8IYB8	-0.053294	0.714937	0.794393
FTSJ1	Q9UET6	-0.0526713	0.781811	0.845117
FAM83H	Q6ZRV2	-0.0525694	0.616778	0.719652
EEF1B2	P24534	-0.0521668	0.500727	0.622601
BOD1L1	Q8NFC6	-0.0521182	0.754789	0.822972
PGRMC1	O00264	-0.0515849	0.733436	0.807629
COG5	Q9UP83	-0.0515195	0.689369	0.77448
DLD	P09622	-0.05067	0.622941	0.72268
CHD3	Q12873	-0.0504962	0.772587	0.837089
PIP4K2B	P78356	-0.050127	0.71583	0.795007
URB1	O60287	-0.0501199	0.714679	0.794297
STX4	Q12846	-0.0496689	0.77834	0.842538
HNRNPA3	P51991	-0.0495965	0.866845	0.907534
NDUFS1	P28331	-0.0495058	0.536003	0.652566
AK1	P00568	-0.0491031	0.869658	0.909276
R3HDM1	Q15032	-0.049026	0.685701	0.771103
GCN1L1	Q92616	-0.0489813	0.579754	0.687296
BICD2	Q8TD16	-0.0489751	0.740922	0.813182
CELF1	Q92879	-0.048902	0.625069	0.724608
TKT	P29401	-0.0488406	0.861959	0.904475
MKRN2	Q9H000	-0.0479191	0.638204	0.735807
FLOT1	O75955	-0.0475365	0.563185	0.672617
CUL5	Q93034	-0.0472487	0.705618	0.787022
WDR75	Q8IWA0	-0.0467455	0.52805	0.646057
TMED10	P49755	-0.0466643	0.846726	0.893926
ANK3	Q12955	-0.0463156	0.783184	0.846209
UTP6	Q9NYH9	-0.0462518	0.738059	0.810664
POLDIP2	Q9Y2S7	-0.0462469	0.66557	0.755836
WDR6	Q9NNW5	-0.0461866	0.767045	0.833411
PRRC1	Q96M27	-0.0459571	0.811412	0.867057
AUP1	Q9Y679	-0.0452543	0.504599	0.625413
WDR18	Q9BV38	-0.0448077	0.562743	0.672262
ARMC10	Q8N2F6	-0.0447879	0.723397	0.79965
MRPL21	Q7Z2W9	-0.0447332	0.769678	0.834837
SMG9	Q9H0W8	-0.0435967	0.939576	0.958778
MRPL39	Q9NYK5	-0.0435796	0.693783	0.777564
SMAD2	Q15796	-0.0428024	0.655241	0.748044
LARP1	Q6PKG0	-0.0425653	0.642008	0.737818
WARS	P23381	-0.04193	0.87031	0.90955
PALLD	Q8WX93	-0.0415938	0.856298	0.900765
PLIN2	Q99541	-0.0415726	0.723759	0.799732
WDR82	Q6UXN9	-0.041103	0.824352	0.875862
IMUP	Q9GZP8	-0.0409893	0.865052	0.906495
ACTN4	O43707	-0.0406039	0.752847	0.822009
COG7	P83436	-0.0405162	0.754208	0.822846
TBC1D24	Q9ULP9	-0.0404023	0.816257	0.870837
RBM47	A0AV96	-0.0402628	0.821014	0.873933
TRMT61A	Q96FX7	-0.0401992	0.689569	0.774518
C20orf27	Q9GZN8	-0.0401865	0.833627	0.8833
FHOD1	Q9Y613	-0.0401566	0.632787	0.731189
POLG	P54098	-0.0400586	0.847031	0.894045
QTRT1	Q9BXR0	-0.0397088	0.5594	0.670158
BOLA2	Q9H3K6	-0.0396627	0.850736	0.89694
RRP12	Q5JTH9	-0.0392073	0.656441	0.74868
HSPA5	P11021	-0.039114	0.869104	0.908931
NSA2	O95478	-0.0385777	0.609499	0.713661
OSBP	P22059	-0.0384532	0.701159	0.783422
CUL2	Q13617	-0.0377392	0.641227	0.737102
GLUD1	P00367	-0.0375333	0.682167	0.768882
TRMT5	Q32P41	-0.0374622	0.680084	0.767834
PDRG1	Q9NUG6	-0.0373459	0.854202	0.899773
NOL12	Q9UGY1	-0.0371271	0.787917	0.849943
PPP2R4	Q15257	-0.0370579	0.615773	0.719139
C7orf55	Q96HJ9	-0.0366271	0.780604	0.844205
BRI3BP	Q8WY22	-0.036516	0.930687	0.953402
SERF2	P84101	-0.0363518	0.721822	0.799012
DDX19B	Q9UMR2	-0.035774	0.83133	0.88182
CNOT3	O75175	-0.0348877	0.615523	0.719087
UBE2M	P61081	-0.0347158	0.718105	0.796548
CDK9	P50750	-0.0346407	0.648742	0.742809
DNAJC2	Q99543	-0.0344969	0.756404	0.82454
CSRP2	Q16527	-0.0342551	0.896736	0.928712
DCTN1	Q14203	-0.0341041	0.823799	0.875674
MTDH	Q86UE4	-0.0340635	0.769758	0.834837
METAP1	P53582	-0.0339114	0.807553	0.86452
NT5C3A	Q9H0P0	-0.0337156	0.728652	0.80331
DRG1	Q9Y295	-0.0336154	0.805987	0.863585
TEX10	Q9NXF1	-0.0334038	0.705864	0.787022
SMARCAD1	Q9H4L7	-0.0334025	0.788777	0.850449
LRRC8C	Q8TDW0	-0.0332569	0.856231	0.900765
PSMA6	P60900	-0.0332124	0.723963	0.799732
VARS	P26640	-0.0330913	0.822118	0.874293
RIOK1	Q9BRS2	-0.0327662	0.785116	0.847707
IREB2	P48200	-0.0326882	0.65491	0.74785
PCMT1	P22061	-0.032486	0.713293	0.793323
CTR9	Q6PD62	-0.0320791	0.894536	0.927013
PRKAR2A	P13861	-0.0318912	0.698044	0.780837
NKTR	P30414	-0.0315677	0.825436	0.876814
NUP133	Q8WUM0	-0.0313639	0.860538	0.903455
TIMM9	Q9Y5J7	-0.0313265	0.792431	0.852641
TMED8	Q6PL24	-0.0312754	0.920406	0.944739
COQ5	Q5HYK3	-0.031172	0.873679	0.911436
MRPL13	Q9BYD1	-0.0307114	0.844009	0.892271
[truncated: 2,651 more rows]
