# Supplementary material for: Pleiotropic Effects of Metformin on the Chemotherapy Response of HPV‐Positive Cancer Cells
Source: J Med Virol. 2025 Jun 16;97(6):e70434. doi: 10.1002/jmv.70434 (PMC12169209; doi:10.1002/jmv.70434)
Supplement: Supplementary file 4 — Table S3 revis. [file JMV-97-e70434-s005.xlsx]

## Sheet: Tabelle1
Supporting Information: Table S3: Log2-fold changes (log2FC), p-values, and adjusted p-values (adj. p-value) of proteins detected in the proteome analysis of Metformin vs. DMSO.
Symbol	Uniprot ID	log2FC	p-value	adj. p-value
TNFRSF12A	Q9NP84	-2.36186	0.000475166	0.0581493
PCLAF	Q15004	-2.13924	0.000743581	0.0633448
MT2A	P02795	-2.11676	0.000328026	0.0512152
ASF1B	Q9NVP2	-1.85682	1.49059e-06	0.00884365
ID1	P41134	-1.60806	0.00164363	0.0828888
SCD	O00767	-1.58719	5.08555e-05	0.0325835
OLFM1	Q99784	-1.51457	0.00195017	0.0833195
CPA1	P15085	-1.51046	0.00196497	0.0833195
CDC20	Q12834	-1.41712	0.00193757	0.0833195
SLPI	P03973	-1.4046	0.000305748	0.0490271
TCTN3	Q6NUS6	-1.39593	0.00244553	0.086449
KLHDC10	Q6PID8	-1.35154	0.000115909	0.0402506
SETX	Q7Z333	-1.3472	0.0194928	0.152134
OFD1	O75665	-1.31833	0.00286489	0.086449
MTG2	Q9H4K7	-1.29336	0.00302028	0.0868034
USP33	Q8TEY7	-1.28983	0.00304316	0.0868034
FDFT1	P37268	-1.28637	0.00454211	0.0952887
SERPINE2	P07093	-1.28343	6.59028e-05	0.0325835
SERF2	P84101	-1.28062	0.00106559	0.0763941
UBE2C	O00762	-1.27437	0.00029789	0.0490271
ZNF3	P17036	-1.26534	0.00320843	0.0888379
SLC34A3	Q8N130	-1.24811	0.0033321	0.0888379
FBXO21	O94952	-1.24127	0.00338293	0.0888379
SDF4	Q9BRK5	-1.21167	0.000174978	0.0402506
TNFRSF1A	P19438	-1.20756	0.0036494	0.0903423
HMGCS1	Q01581	-1.20719	0.000234003	0.0447852
ITM2C	Q9NQX7	-1.18771	0.00381966	0.0924498
LYST	Q99698	-1.18442	0.00384883	0.0924498
CYBA	P13498	-1.17977	0.000212176	0.0434083
FTL	P02792	-1.1691	0.000225987	0.0446928
FYTTD1	Q96QD9	-1.16702	1.25921e-05	0.0325835
WFDC2	Q14508	-1.16488	0.00402883	0.0934968
PLCH1	Q4KWH8	-1.15346	0.0184213	0.151104
TWSG1	Q9GZX9	-1.12212	1.94788e-05	0.0325835
RNF181	Q9P0P0	-1.10838	0.00145615	0.081503
SMOC1	Q9H4F8	-1.0765	0.000302245	0.0490271
PHLDA2	Q53GA4	-1.0754	0.00145534	0.081503
FADS2	O95864	-1.0337	0.0281849	0.174861
FTH1	P02794	-1.03092	2.88099e-05	0.0325835
ATAD2	Q6PL18	-1.02175	0.00889231	0.119092
E2F4	Q16254	-1.00454	0.000844233	0.067687
ITM2B	Q9Y287	-0.983242	0.000142469	0.0402506
TSKU	Q8WUA8	-0.9771	0.00651126	0.107012
LY6K	Q17RY6	-0.974928	9.12293e-05	0.0386617
MORF4L1	Q9UBU8	-0.97298	5.95399e-05	0.0325835
CSDE1	O75534	-0.9681	0.000112953	0.0402506
BHLHE40	O14503	-0.948059	0.00413148	0.093916
ZNF217	O75362	-0.946194	0.00710388	0.110869
H3F3A	P84243	-0.938552	0.000152279	0.0402506
ZNF706	Q9Y5V0	-0.936003	0.000582503	0.0628361
USP22	Q9UPT9	-0.934029	0.000448451	0.0581493
CAPRIN1	Q14444	-0.898196	4.58736e-05	0.0325835
KRT1	P04264	-0.896833	0.0378685	0.194354
MIS18A	Q9NYP9	-0.894591	0.00246908	0.086449
HLA-C	P04222	-0.890583	4.06258e-05	0.0325835
ATXN1L	P0C7T5	-0.8863	0.00847495	0.119092
NSD1	Q96L73	-0.8863	0.00847495	0.119092
WNT5A	P41221	-0.884208	0.0129343	0.133949
RUNX3	Q13761	-0.878321	0.00868357	0.119092
MRFAP1	Q9Y605	-0.875861	0.0178785	0.148979
TOB2	Q14106	-0.875672	0.00875437	0.119092
ANKRD13C	Q8N6S4	-0.873027	0.00882582	0.119092
TOR4A	Q9NXH8	-0.867367	0.0252321	0.168964
PLK1	P53350	-0.855285	0.000193566	0.0425344
UBL5	Q9BZL1	-0.84293	6.35653e-05	0.0325835
CST3	P01034	-0.833927	0.00997913	0.12243
TRIM44	Q96DX7	-0.833927	0.00997913	0.12243
TCAF1	Q9Y4C2	-0.833156	4.375e-05	0.0325835
BST2	Q10589	-0.833076	0.00194153	0.0833195
CENPM	Q9NSP4	-0.829779	0.000743801	0.0633448
EDEM3	Q9BZQ6	-0.828793	0.0101452	0.12259
APLP2	Q06481	-0.828439	0.0019796	0.0833195
NOB1	Q9ULX3	-0.826349	6.2886e-05	0.0325835
PPDPF	Q9H3Y8	-0.816037	0.0105742	0.124477
CLK3	P49761	-0.810906	0.0124255	0.131409
NOL4L	Q96MY1	-0.810625	0.0163013	0.145875
GNL3L	Q9NVN8	-0.808261	0.00119404	0.0766422
CD320	Q9NPF0	-0.805168	0.0193007	0.152134
WDR54	Q9H977	-0.803393	0.0110236	0.126505
SPC24	Q8NBT2	-0.802959	0.00546424	0.102095
RNF11	Q9Y3C5	-0.798366	0.0112093	0.127404
EIF4A1	P60842	-0.793526	0.000127898	0.0402506
C1orf112	Q9NSG2	-0.780909	0.0118876	0.12999
IGF2BP2	Q9Y6M1	-0.778413	0.0258195	0.170208
UBAP2	Q5T6F2	-0.777832	0.000140413	0.0402506
KRT10	P13645	-0.771981	0.0510802	0.218185
AEBP2	Q6ZN18	-0.770792	0.0416244	0.200702
FOXRED2	Q8IWF2	-0.764738	0.00305852	0.0868239
ELL2	O00472	-0.764114	0.00284693	0.086449
LITAF	Q99732	-0.763226	0.00104751	0.0763941
CLN5	O75503	-0.756331	0.0129384	0.133949
ALS2CL	Q60I27	-0.756331	0.0129384	0.133949
DKK1	O94907	-0.753988	0.0040618	0.0934968
CHURC1	Q8WUH1	-0.751465	0.013161	0.134165
SPINK6	Q6UWN8	-0.75012	0.00020914	0.0434083
TTF2	Q9UNY4	-0.748525	0.0178755	0.148979
MBIP	Q9NS73	-0.741783	0.0136192	0.134681
MED25	Q71SY5	-0.738012	0.0015354	0.0823535
ACBD6	Q9BR61	-0.736966	0.013855	0.135933
NAA38	Q9BRA0	-0.736377	0.00115492	0.0766422
TMEM9	Q9P0T7	-0.734563	0.0139747	0.135957
FAM83D	Q9H4H8	-0.731718	0.000118122	0.0402506
POLDIP3	Q9BY77	-0.728103	0.00368918	0.0903423
FBXO28	Q9NVF7	-0.725497	0.000724197	0.0633448
CKAP2L	Q8IYA6	-0.72261	0.0145909	0.138417
CHAF1A	Q13111	-0.718363	0.000520979	0.0608283
CLUH	O75153	-0.717306	0.000479064	0.0581493
ATG2A	Q2TAZ0	-0.711183	0.0396996	0.197492
MGRN1	O60291	-0.706041	0.0155062	0.142855
CRIM1	Q9NZV1	-0.705042	0.00266486	0.086449
ZWINT	O95229	-0.704662	0.00178699	0.0830435
PLD3	Q8IV08	-0.703163	0.00264418	0.086449
AKAP11	Q9UKA4	-0.702521	0.00223896	0.0862582
EDF1	O60869	-0.698487	0.000923562	0.0702499
LRP10	Q7Z4F1	-0.697365	0.0214128	0.157066
HASPIN	Q8TF76	-0.697345	0.00114046	0.0766422
QSOX1	O00391	-0.696466	0.0014889	0.0823535
TYMS	P04818	-0.694297	0.0254397	0.169779
HSF1	Q00613	-0.690681	0.000758045	0.0633448
ECD	O95905	-0.690648	0.0389757	0.196633
TXLNA	P40222	-0.688542	0.000160275	0.0402506
SETD3	Q86TU7	-0.685474	0.000383373	0.0554769
HERC4	Q5GLZ8	-0.682696	0.0169296	0.148804
TRIM24	O15164	-0.681962	0.0687282	0.248284
CDKAL1	Q5VV42	-0.680399	0.0162181	0.14535
WDR45B	Q5MNZ6	-0.680382	0.01708	0.148804
TANGO6	Q9C0B7	-0.678072	0.0172319	0.148831
MBD4	O95243	-0.676292	0.00368239	0.0903423
BCAS3	Q9H6U6	-0.675765	0.0173854	0.148831
CHTF8	P0CG12	-0.673463	0.0175404	0.148979
NUDT16L1	Q9BRJ7	-0.66995	0.00248195	0.086449
GRN	P28799	-0.6686	0.00121756	0.0766422
CABIN1	Q9Y6J0	-0.668493	0.00886304	0.119092
EIF4EBP2	Q13542	-0.667005	0.00670179	0.108936
BLZF1	Q9H2G9	-0.664288	0.0181764	0.150826
UBE2T	Q9NPD8	-0.663927	0.00522576	0.100878
NBR1	Q14596	-0.661263	0.00338844	0.0888379
FSTL1	Q12841	-0.661144	0.0195015	0.152134
APP	P05067	-0.660928	0.0293712	0.177349
PRKCI	P41743	-0.660443	0.00175566	0.0830435
ATXN10	Q9UBB4	-0.657505	0.000649101	0.0633448
PIGM	Q9H3S5	-0.655172	0.0188391	0.151104
VMP1	Q96GC9	-0.652799	0.0656386	0.242407
CSNK1D	P48730	-0.647645	0.000139616	0.0402506
RAB20	Q9NX57	-0.646112	0.0195295	0.152134
FBXO3	Q9UK99	-0.646112	0.0195295	0.152134
KRT2	P35908	-0.642011	0.104683	0.292477
FTSJ1	Q9UET6	-0.641886	0.00266512	0.086449
ZNHIT6	Q9NWK9	-0.640162	0.000454571	0.0581493
ZMYM3	Q14202	-0.639355	0.0200665	0.15304
SNX17	Q15036	-0.637219	0.0010816	0.0763941
NR2F6	P10588	-0.637109	0.0202492	0.15363
CMTM4	Q8IZR5	-0.637109	0.0202492	0.15363
MYO1D	O94832	-0.634975	0.0186027	0.151104
POLR2I	P36954	-0.634736	0.000939696	0.0705724
ZFAND6	Q6FIF0	-0.634052	0.000251897	0.045288
DDX5	P17844	-0.633911	0.000445017	0.0581493
CIP2A	Q8TCG1	-0.632475	0.00354102	0.0903423
TMSB10	P63313	-0.632011	0.000407731	0.0575969
SAMD11	Q96NU1	-0.631636	0.00183662	0.0833195
MCRIP2	Q9BUT9	-0.630394	0.020809	0.155687
IRF2BP2	Q7Z5L9	-0.629305	0.0199812	0.15304
ZNF593	O00488	-0.626132	0.00270842	0.086449
ADI1	Q9BV57	-0.62537	0.00017436	0.0402506
CCNA2	P20248	-0.62435	0.00832161	0.118821
P4HTM	Q9NXG6	-0.623763	0.00336125	0.0888379
RBBP8	Q99708	-0.623711	0.018432	0.151104
ERBB2	P04626	-0.62371	0.0213866	0.157066
DHFR	P00374	-0.623134	0.000176389	0.0402506
TSR2	Q969E8	-0.622496	0.0013683	0.0801901
FBXO7	Q9Y3I1	-0.618595	0.0019718	0.0833195
FPGS	Q05932	-0.616274	0.00765806	0.113873
PAXIP1	Q6ZW49	-0.612637	0.0223909	0.160441
MRPS34	P82930	-0.610915	0.00398055	0.0934968
UBN1	Q9NPG3	-0.610433	0.0225982	0.161342
TELO2	Q9Y4R8	-0.609084	0.00292565	0.086449
ECT2	Q9H8V3	-0.608232	0.0228077	0.162057
RCE1	Q9Y256	-0.607857	0.0350033	0.18869
CHEK1	O14757	-0.606458	0.0543743	0.222905
JAK1	P23458	-0.605478	0.00338977	0.0888379
MZT1	Q08AG7	-0.604516	0.000677887	0.0633448
CDC42EP2	O14613	-0.604427	0.0195648	0.152134
EMC9	Q9Y3B6	-0.603947	0.00215271	0.0847839
AES	Q08117	-0.60165	0.0234498	0.163982
CLSTN1	O94985	-0.599462	0.0236684	0.164191
ARL6IP1	Q15041	-0.597702	0.00991273	0.12243
ALAS1	P13196	-0.597278	0.0238894	0.164191
BUB1B	O60566	-0.595286	0.00605944	0.103844
BICD1	Q96G01	-0.594357	0.0235532	0.163982
KDM5C	P41229	-0.59333	0.00489797	0.0991796
NOM1	Q5C9Z4	-0.592766	0.0154366	0.142718
RPL37	P61927	-0.590064	0.00064373	0.0633448
DESI1	Q6ICB0	-0.589159	0.00213655	0.0847839
WDR6	Q9NNW5	-0.587649	0.000263887	0.0460483
ZBTB33	Q86T24	-0.587267	0.00275583	0.086449
STAM2	O75886	-0.586773	0.00178321	0.0830435
RSPRY1	Q96DX4	-0.585285	0.0113698	0.127825
NAA16	Q6N069	-0.58208	0.0255049	0.169832
IMMP2L	Q96T52	-0.58208	0.0255049	0.169832
GLG1	Q92896	-0.580852	0.00024862	0.045288
RUFY2	Q8WXA3	-0.57906	0.0362355	0.190552
NUF2	Q9BZD4	-0.576813	0.0101064	0.12243
DVL2	O14641	-0.575958	0.0257814	0.170208
PLK4	O00444	-0.575615	0.0262356	0.171068
HABP4	Q5JVS0	-0.575615	0.0262356	0.171068
BCL3	P20749	-0.5752	0.175648	0.377589
CREBBP	Q92793	-0.57366	0.0026371	0.086449
KNSTRN	Q9Y448	-0.571897	0.0028724	0.086449
CCDC102A	Q96A19	-0.571322	0.0267362	0.172189
KDM4B	O94953	-0.570095	0.0030958	0.0874636
UBE2E3	Q969T4	-0.56918	0.0269906	0.172932
SPINT1	O43278	-0.567041	0.0272478	0.17327
CEP55	Q53EZ4	-0.564927	0.0028681	0.086449
APC	P25054	-0.564905	0.0275079	0.173694
CCDC84	Q86UT8	-0.56015	0.00443968	0.095134
MLH1	P40692	-0.559867	0.000648943	0.0633448
WLS	Q5T9L3	-0.554683	0.00831873	0.118821
TRAPPC2L	Q9UL33	-0.553728	0.0173329	0.148831
ABCF2	Q9UG63	-0.553698	0.00172101	0.0830435
ZNF8	P17098	-0.552156	0.0291299	0.177349
PHLDB1	Q86UU1	-0.55066	0.00552105	0.102095
NGRN	Q9NPE2	-0.550043	0.0294109	0.177349
MVK	Q03426	-0.549732	0.0294117	0.177349
NAA40	Q86UY6	-0.549574	0.00331941	0.0888379
P3H2	Q8IVL5	-0.549055	0.00474021	0.0975153
POLR2L	P62875	-0.548639	0.0144913	0.138005
RBM45	Q8IUH3	-0.547932	0.029695	0.17796
KPNA2	P52292	-0.547567	0.00202384	0.0833195
TRAPPC5	Q8IUR0	-0.545643	0.000371626	0.0551214
HSPBP1	Q9NZL4	-0.544315	0.00280243	0.086449
MORF4L2	Q15014	-0.543763	0.00303452	0.0868034
RIOK2	Q9BVS4	-0.53952	0.0308636	0.179176
COL5A1	P20908	-0.53922	0.0115426	0.128969
NSUN4	Q96CB9	-0.53851	0.040109	0.19814
C21orf59	P57076	-0.538416	0.00431945	0.0949159
TMEM59	Q9BXS4	-0.537225	0.0718972	0.251959
CDC123	O75794	-0.536461	0.00203162	0.0833195
PRKAR1B	P31321	-0.535814	0.00531485	0.101713
NDOR1	Q9UHB4	-0.535332	0.0314679	0.180211
TNS4	Q8IZW8	-0.533661	0.00595871	0.103844
RNF149	Q8NC42	-0.533057	0.0438041	0.202564
RNF219	Q5W0B1	-0.530357	0.00067188	0.0633448
LAMB1	P07942	-0.529228	0.000480249	0.0581493
MED20	Q9H944	-0.529073	0.0324001	0.182902
KRT9	P35527	-0.528625	0.0513771	0.218353
MAPK14	Q16539	-0.528546	0.0037604	0.0914363
C8orf59	Q8N0T1	-0.527413	0.0210855	0.156745
DUSP11	O75319	-0.526992	0.0327179	0.183821
SEZ6L2	Q6UXD5	-0.52626	0.00444017	0.095134
UBE2S	Q16763	-0.525579	0.00762326	0.113873
BRD7	Q9NPI1	-0.52352	0.00567338	0.102312
PPP2R1B	P30154	-0.523163	0.00883088	0.119092
ZNF654	Q8IZM8	-0.523055	0.00368339	0.0903423
BTF3	P20290	-0.522784	0.00231939	0.086449
ZC3H7B	Q9UGR2	-0.521494	0.00441841	0.095134
GALNT10	Q86SR1	-0.520769	0.0336933	0.186092
PDXDC1	Q6P996	-0.519711	0.00411384	0.0938748
UCKL1	Q9NWZ5	-0.519275	0.0125839	0.131676
KIF20A	O95235	-0.51818	0.00131203	0.0794312
MT1X	P80297	-0.517914	0.0214963	0.157066
ZNF35	P13682	-0.517249	0.0580146	0.230235
STMN3	Q9NZ72	-0.516968	0.00392864	0.0934968
ADAM15	Q13444	-0.516915	0.000553637	0.0608283
CA13	Q8N1Q1	-0.516636	0.0343623	0.186867
HERPUD1	Q15011	-0.515647	0.000720533	0.0633448
PRR12	Q9ULL5	-0.513994	0.000536597	0.0608283
PAPD5	Q8NDF8	-0.512779	0.022886	0.162225
SPATS2L	Q9NUQ6	-0.51265	0.00120057	0.0766422
TAF10	Q12962	-0.512514	0.0350467	0.18869
VRK2	Q86Y07	-0.512514	0.0350467	0.18869
SAC3D1	A6NKF1	-0.510457	0.0353948	0.189196
FAM208B	Q5VWN6	-0.510457	0.0353948	0.189196
NOP53	Q9NZM5	-0.51028	0.0020184	0.0833195
CORO7	P57737	-0.509746	0.0123572	0.131035
RBM3	P98179	-0.509074	0.00533762	0.101713
MCL1	Q07820	-0.508403	0.035747	0.189922
ERCC2	P18074	-0.507195	0.0598723	0.233472
TMEM185A	Q8NFB2	-0.506993	0.0062827	0.105251
FAM219A	Q8IW50	-0.506792	0.206256	0.410324
SLC22A18	Q96BI1	-0.5027	0.287169	0.492947
CHPF2	Q9P2E5	-0.502045	0.0923097	0.278087
DTX3L	Q8TDB6	-0.500855	0.0121755	0.131035
CKS1B	P61024	-0.498729	0.0100451	0.12243
LGALS3BP	Q08380	-0.498231	0.00129178	0.0790119
TAF7L	Q5H9L4	-0.498179	0.0375698	0.193763
MRPL30	Q8TCC3	-0.498179	0.0375698	0.193763
KCTD13	Q8WZ19	-0.498179	0.0375698	0.193763
VPS11	Q9H270	-0.49718	0.00331352	0.0888379
ZNRD1	Q9P1U0	-0.49715	0.00460424	0.0961865
STC2	O76061	-0.496147	0.0170353	0.148804
CBFA2T2	O43439	-0.496142	0.0379472	0.194399
METTL17	Q9H7H0	-0.495802	0.00680727	0.109716
ANKRD17	O75179	-0.495679	0.00668785	0.108936
SRPK1	Q96SB4	-0.495392	0.00295581	0.086449
PRUNE1	Q86TP1	-0.492079	0.0387152	0.196322
ING1	Q9UK53	-0.490051	0.0391059	0.196633
MOB1B	Q7L9L4	-0.489557	0.00484433	0.0987678
SMC5	Q8IY18	-0.48926	0.0492492	0.214377
EHD2	Q9NZN4	-0.488952	0.00454521	0.0952887
FRYL	O94915	-0.488026	0.0395013	0.197492
LOXL2	Q9Y4K0	-0.48671	0.0012272	0.0766422
HPS5	Q9UPZ3	-0.486004	0.0399012	0.197652
RABAC1	Q9UI14	-0.48502	0.00060104	0.0633448
SPRY4	Q9C004	-0.484896	0.172921	0.375528
WWP2	O00308	-0.484559	0.00167896	0.0828888
CLSPN	Q9HAW4	-0.484265	0.00181391	0.0833195
TTC21B	Q7Z4L5	-0.483985	0.0403059	0.198299
VKORC1L1	Q8N0U8	-0.483985	0.0403059	0.198299
POT1	Q9NUX5	-0.483985	0.0403059	0.198299
MLLT1	Q03111	-0.4839	0.00119795	0.0766422
ABHD17B	Q5VST6	-0.482464	0.0222782	0.160247
SELENOS	Q9BQE4	-0.481427	0.010419	0.124243
TMEM45A	Q9NWC5	-0.479955	0.0411296	0.199691
MT1F	P04733	-0.479934	0.00575508	0.102752
SELENOO	Q9BVL4	-0.479791	0.0527591	0.220748
BUD23	O43709	-0.47938	0.00235977	0.086449
COL12A1	Q99715	-0.479025	0.00192284	0.0833195
AMFR	Q9UKV5	-0.478602	0.0059385	0.103844
SLC39A1	Q9NY26	-0.478065	0.048765	0.213208
ATG2B	Q96BY7	-0.477944	0.0415488	0.200702
OSMR	Q99650	-0.476896	0.00693469	0.109716
HELZ2	Q9BYK8	-0.476769	0.00281864	0.086449
NMRAL1	Q9HBL8	-0.476742	0.0130003	0.133949
G3BP2	Q9UN86	-0.476541	0.000883832	0.0689971
CDK2AP2	O75956	-0.476264	0.00660144	0.108194
RPL15	P61313	-0.476137	0.000779214	0.0642094
TMEM259	Q4ZIN3	-0.475936	0.0419729	0.200702
SLC44A2	Q8IWA5	-0.475661	0.0945689	0.281345
PFDN5	Q99471	-0.474898	0.0233604	0.163827
MGAT4B	Q9UQ53	-0.473931	0.042402	0.201186
EIF3M	Q7L2H7	-0.473756	0.00339899	0.0888379
PEX2	P28328	-0.471929	0.0428363	0.201858
TP53BP2	Q13625	-0.471684	0.006442	0.106168
PRKAR1A	P10644	-0.46694	0.00157212	0.0823535
CDCA3	Q99618	-0.466518	0.0583416	0.230761
TCF25	Q9BQ70	-0.465725	0.00137863	0.0801901
SORL1	Q92673	-0.464297	0.198061	0.402069
ESRP2	Q9H6T0	-0.463855	0.000982208	0.072843
GLT8D1	Q68CQ7	-0.463121	0.00440721	0.095134
TXLNG	Q9NUQ3	-0.462521	0.00121308	0.0766422
NAA50	Q9GZZ1	-0.46229	0.00135906	0.0801901
AURKA	O14965	-0.46221	0.0282102	0.174861
SRXN1	Q9BYN0	-0.461959	0.0450864	0.20511
SCD5	Q86SK9	-0.460466	0.00607746	0.103844
DNAJA1	P31689	-0.459361	0.0010696	0.0763941
C1orf122	Q6ZSJ8	-0.458952	0.000754612	0.0633448
PDSS2	Q86YH6	-0.457685	0.0116113	0.129038
ATP5MC3	P48201	-0.4574	0.167569	0.369616
CNOT8	Q9UFF9	-0.456731	0.00158239	0.0823535
CGREF1	Q99674	-0.454032	0.0469855	0.208373
HNRNPCL3	B7ZW38	-0.453276	0.0137746	0.13553
C19orf25	Q9UFG5	-0.453075	0.0503079	0.216964
NUCB1	Q02818	-0.45272	0.000718025	0.0633448
PSMB10	P40306	-0.451532	0.0846575	0.269652
CCPG1	Q9ULG6	-0.451146	0.00602612	0.103844
NDC80	O14777	-0.450852	0.00200511	0.0833195
UPF1	Q92900	-0.449694	0.00208078	0.0839815
UCK2	Q9BZX2	-0.449208	0.000871801	0.0689652
C12orf29	Q8N999	-0.449148	0.011371	0.127825
KLF5	Q13887	-0.448123	0.000752764	0.0633448
PAPOLG	Q9BWT3	-0.447634	0.0100977	0.12243
FAM207A	Q9NSI2	-0.447169	0.00288615	0.086449
MTSS1L	Q765P7	-0.446148	0.0489779	0.21372
CDK5RAP1	Q96SZ6	-0.44473	0.00200073	0.0833195
HDLBP	Q00341	-0.444423	0.00219718	0.0857622
TNC	P24821	-0.444184	0.0494911	0.215114
TRABD	Q9H4I3	-0.444138	0.00203629	0.0833195
EMC10	Q5UCC4	-0.443631	0.000815974	0.0663174
HMOX1	P09601	-0.442222	0.0500107	0.215948
MPV17	P39210	-0.442222	0.0500107	0.215948
PLEKHM2	Q8IWE5	-0.442222	0.0500107	0.215948
MTG1	Q9BT17	-0.441625	0.00749831	0.113689
TIMP1	P01033	-0.441145	0.00422747	0.0942449
UHRF1	Q96T88	-0.440354	0.00251559	0.086449
TAF1	P21675	-0.440263	0.0505365	0.217113
RASSF1	Q9NS23	-0.440263	0.0505365	0.217113
CYP51A1	Q16850	-0.439212	0.00266981	0.086449
TMX4	Q9H1E5	-0.438889	0.00153845	0.0823535
ORC4	O43929	-0.4388	0.0099237	0.12243
B2M	P61769	-0.437272	0.0224723	0.16083
SETD2	Q9BYW2	-0.436767	0.0198145	0.152843
RIOK3	O14730	-0.436354	0.0516075	0.218862
HIF1A	Q16665	-0.436272	0.0540487	0.222071
KIAA0391	O15091	-0.436004	0.00718222	0.111259
RTFDC1	Q9BY42	-0.4349	0.00128129	0.0790119
GATAD1	Q8WUU5	-0.434659	0.0222084	0.160247
VPS53	Q5VIR6	-0.434467	0.00684958	0.109716
DLGAP5	Q15398	-0.434403	0.0521528	0.220024
SNAI1	O95863	-0.433744	0.0614444	0.235802
ACD	Q96AP0	-0.433685	0.0896825	0.276194
GRAMD1B	Q3KR37	-0.432455	0.0527049	0.220748
BAZ1A	Q9NRL2	-0.431897	0.00362866	0.0903423
SPATS2	Q86XZ4	-0.431843	0.00949618	0.12243
SMG8	Q8ND04	-0.431437	0.00643103	0.106168
SIMC1	Q8NDZ2	-0.430509	0.0532637	0.221404
FAM172A	Q8WUF8	-0.430509	0.0532637	0.221404
HEATR5B	Q9P2D3	-0.430509	0.0532637	0.221404
CDH3	P22223	-0.4302	0.0745379	0.254526
CDKN2A	Q8N726	-0.429718	0.0223542	0.160441
PARP2	Q9UGN5	-0.42971	0.016701	0.147671
ZDHHC20	Q5W0Z9	-0.428659	0.0536242	0.221871
TMEM268	Q5VZI3	-0.428566	0.0538293	0.221983
C12orf57	Q99622	-0.427983	0.0110034	0.126505
CHKA	P35790	-0.426625	0.0544019	0.222905
STAU1	O95793	-0.426484	0.00168124	0.0828888
KCNK1	O00180	-0.424688	0.0549816	0.224043
PELO	Q9BRX2	-0.424563	0.00142693	0.081503
SHANK3	Q9BYB0	-0.42082	0.0561626	0.225601
HMGXB4	Q9UGU5	-0.420766	0.044865	0.2046
LRP8	Q14114	-0.41889	0.056764	0.227097
ATOX1	O00244	-0.418276	0.00823691	0.118515
CDCA8	Q53HL2	-0.41789	0.0140413	0.136123
TGFB1	P01137	-0.417792	0.0230281	0.162844
ECE1	P42892	-0.4176	0.00311363	0.0875505
TTC17	Q96AE7	-0.417095	0.0282785	0.174861
CDCA2	Q69YH5	-0.416284	0.00270863	0.086449
STK3	Q13188	-0.415827	0.012346	0.131035
QSER1	Q2KHR3	-0.415716	0.00892816	0.119092
MKLN1	Q9UL63	-0.41545	0.0201236	0.153265
DNMT1	P26358	-0.414867	0.00155727	0.0823535
SMG9	Q9H0W8	-0.413871	0.00959471	0.12243
RRM2B	Q7LG56	-0.412528	0.0275487	0.173694
RRP7A	Q9Y3A4	-0.412407	0.00724572	0.11195
ASAP2	O43150	-0.412339	0.013336	0.134361
RRP36	Q96EU6	-0.4122	0.00406576	0.0934968
ZC3H7A	Q8IWR0	-0.411722	0.00163575	0.0828888
NEFH	P12036	-0.409606	0.00157363	0.0823535
LSM12	Q3MHD2	-0.409505	0.0141774	0.136699
MFSD10	Q14728	-0.409278	0.0598852	0.233472
TOM1L2	Q6ZVM7	-0.408336	0.00839138	0.118821
HELLS	Q9NRZ9	-0.40761	0.00362076	0.0903423
FBXL6	Q8N531	-0.407364	0.0605329	0.233969
FAT1	Q14517	-0.406925	0.00620789	0.10473
ERCC5	P28715	-0.405939	0.0916873	0.2774
POLR2A	P24928	-0.405628	0.00358303	0.0903423
PLEK2	Q9NYT0	-0.405402	0.00144828	0.081503
PEA15	Q15121	-0.405365	0.00865072	0.119092
G3BP1	Q13283	-0.40514	0.00164971	0.0828888
UBE2J1	Q9Y385	-0.405008	0.00358937	0.0903423
EIF3L	Q9Y262	-0.404917	0.00122721	0.0766422
RNF31	Q96EP0	-0.404883	0.00926146	0.122008
GOPC	Q9HD26	-0.404467	0.00279102	0.086449
LARP4	Q71RC2	-0.404351	0.0116901	0.129038
KIF22	Q14807	-0.404113	0.0017916	0.0830435
MRPS12	O15235	-0.403542	0.0618529	0.236147
RPF1	Q9H9Y2	-0.402277	0.0035928	0.0903423
RRM2	P31350	-0.401892	0.0101114	0.12243
TOMM34	Q15785	-0.401854	0.0157442	0.143709
DRG1	Q9Y295	-0.401833	0.00427145	0.0942449
TSPAN3	O60637	-0.40168	0.00892402	0.119092
TOP3A	Q13472	-0.401377	0.01008	0.12243
POLR3K	Q9Y2Y1	-0.401225	0.0192629	0.152134
MED27	Q6P2C8	-0.40041	0.0027196	0.086449
SLC9A3R1	O14745	-0.400128	0.0078774	0.115972
GPAT4	Q86UL3	-0.400009	0.00567552	0.102312
NCAPD3	P42695	-0.396378	0.00228362	0.086449
CD81	P60033	-0.396296	0.0214485	0.157066
ARPP19	P56211	-0.395929	0.0645937	0.240272
MAD2L1	Q13257	-0.395929	0.0645937	0.240272
CFAP45	Q9UL16	-0.395929	0.0645937	0.240272
LDLR	P01130	-0.394948	0.00263973	0.086449
KIF3B	O15066	-0.394784	0.00297246	0.086449
DDX3X	O00571	-0.394218	0.00177358	0.0830435
AFTPH	Q6ULP2	-0.394032	0.0653006	0.241992
KMT2C	Q8NEZ4	-0.394032	0.0653006	0.241992
GSTCD	Q8NEC7	-0.394014	0.0376105	0.193763
TTF1	Q15361	-0.392137	0.0660165	0.243126
TRIM29	Q14134	-0.392052	0.00447369	0.095134
NSA2	O95478	-0.390204	0.0178192	0.148979
MGAT1	P26572	-0.390048	0.0235284	0.163982
CREG1	O75629	-0.389746	0.00589759	0.103829
EAF1	Q96JC9	-0.389448	0.106895	0.295118
FAU	P62861	-0.389416	0.00202377	0.0833195
IQGAP3	Q86VI3	-0.389162	0.0777614	0.260582
WASH6P	Q9NQA3	-0.388355	0.0674754	0.245524
FAM8A1	Q9UBU6	-0.388355	0.0674754	0.245524
POLR1D	P0DPB6	-0.38692	0.0222417	0.160247
USP10	Q14694	-0.386516	0.00621352	0.10473
NDFIP2	Q9NV92	-0.386411	0.00955938	0.12243
STC1	P52823	-0.384865	0.0470375	0.208373
GAN	Q9H2C0	-0.384584	0.0689717	0.248696
NACA	E9PAV3	-0.383389	0.0033123	0.0888379
PIBF1	Q8WXW3	-0.382702	0.0697341	0.249698
AGRN	O00468	-0.379946	0.0063154	0.105251
LENG9	Q96B70	-0.379183	0.0106776	0.124807
RMI1	Q9H9A7	-0.378944	0.0712881	0.250428
DDX56	Q9NY93	-0.378363	0.00403185	0.0934968
GDAP2	Q9NXN4	-0.378005	0.0193402	0.152134
TCEAL4	Q96EI5	-0.377455	0.00272543	0.086449
FAM234A	Q9H0X4	-0.377207	0.00210237	0.0842793
RAB13	P51153	-0.377172	0.00208051	0.0839815
ENTPD5	O75356	-0.37707	0.0720801	0.25212
UGGT2	Q9NYU1	-0.376364	0.0135324	0.134417
NARF	Q9UHQ1	-0.376053	0.0317865	0.180468
UBE2Q1	Q7Z7E8	-0.375361	0.0178663	0.148979
COG7	P83436	-0.375319	0.0113739	0.127825
BLOC1S1	P78537	-0.375197	0.0728822	0.252871
RAD51AP1	Q96B01	-0.375197	0.0728822	0.252871
CHAF1B	Q13112	-0.374728	0.0142571	0.136699
NCDN	Q9UBB6	-0.374632	0.0093733	0.122224
PEX13	Q92968	-0.374124	0.0905736	0.276619
APOB	P04114	-0.37401	0.00259828	0.086449
VEZF1	Q14119	-0.373914	0.0170083	0.148804
SZRD1	Q7Z422	-0.373434	0.0157135	0.143709
DHX36	Q9H2U1	-0.373168	0.00539986	0.102095
UBE2J2	Q8N2K1	-0.372853	0.0123652	0.131035
FAM83H	Q6ZRV2	-0.372737	0.00364393	0.0903423
ARHGEF35	A5YM69	-0.372374	0.0178624	0.148979
KCTD5	Q9NXV2	-0.372333	0.0633624	0.23808
TAF6L	Q9Y6J9	-0.37146	0.0745172	0.254526
PIAS1	O75925	-0.371422	0.0808924	0.264275
HLA-A	P05534	-0.370338	0.00440929	0.095134
RPS6	P62753	-0.369629	0.0150224	0.140138
NDUFA2	O43678	-0.369365	0.00299983	0.0868034
PBK	Q96KB5	-0.368676	0.0257421	0.170208
YTHDF2	Q9Y5A9	-0.368577	0.00467824	0.0971306
SHCBP1	Q8NEM2	-0.367808	0.0141998	0.136699
COQ8A	Q8NI60	-0.367732	0.0761946	0.257879
RALGAPB	Q86X10	-0.366353	0.0244304	0.166057
RIPOR1	Q6ZS17	-0.366069	0.00244056	0.086449
MBTPS1	Q14703	-0.365871	0.0770494	0.259146
KDM7A	Q6ZMT4	-0.365871	0.0770494	0.259146
PKHD1L1	Q86WI1	-0.365871	0.0770494	0.259146
FLCN	Q8NFG4	-0.365871	0.0770494	0.259146
SUMO2	P61956	-0.365611	0.00258162	0.086449
TAX1BP1	Q86VP1	-0.36539	0.00472746	0.0975153
SMYD2	Q9NRG4	-0.364782	0.0371532	0.193165
HECTD3	Q5T447	-0.364013	0.0779153	0.260582
TDRD7	Q8NHU6	-0.363796	0.0262969	0.171068
CCNB1	P14635	-0.363784	0.0186636	0.151104
PPP1R3D	O95685	-0.363287	0.0506505	0.217288
KDM4A	O75164	-0.362588	0.0134874	0.134417
PIK3R4	Q99570	-0.362554	0.00221283	0.0858087
PANK2	Q9BZ23	-0.362486	0.0098365	0.12243
RPAIN	Q86UA6	-0.362158	0.0787924	0.261452
NOSIP	Q9Y314	-0.362056	0.0173101	0.148831
LTV1	Q96GA3	-0.361718	0.0104801	0.124302
MON1B	Q7L1V2	-0.361591	0.110691	0.30153
POLR2D	O15514	-0.360496	0.0150045	0.140138
DPH1	Q9BZG8	-0.360476	0.0131215	0.134165
CETN3	O15182	-0.360348	0.02772	0.174194
DIAPH3	Q9NSV4	-0.360305	0.0796808	0.263148
NOA1	Q8NC60	-0.359541	0.0260544	0.171068
MICU1	Q9BPX6	-0.359503	0.0301175	0.178738
STX18	Q9P2W9	-0.35921	0.00747081	0.113652
SLC9A7	Q96T83	-0.358494	0.0166216	0.147408
TACO1	Q9BSH4	-0.358454	0.0805806	0.264237
CPA4	Q9UI42	-0.358363	0.134084	0.331883
SRA1	Q9HD15	-0.35825	0.00234314	0.086449
NCAPG2	Q86XI2	-0.357483	0.00330928	0.0888379
UNC45A	Q9H3U1	-0.357265	0.00257682	0.086449
FNDC3B	Q53EP0	-0.356823	0.00393725	0.0934968
NPTN	Q9Y639	-0.356668	0.0026133	0.086449
TRPT1	Q86TN4	-0.356606	0.0814922	0.264321
COL6A1	P12109	-0.356185	0.408397	0.608798
CCNB2	O95067	-0.355675	0.0287184	0.176386
CNOT1	A5YKK6	-0.355149	0.00241125	0.086449
COMTD1	Q86VU5	-0.354759	0.0824155	0.265342
GTF3C3	Q9Y5Q9	-0.353684	0.00226139	0.086449
SPAG5	Q96R06	-0.35292	0.0136429	0.134681
XXYLT1	Q8NBI6	-0.352916	0.0833508	0.267056
ASF1A	Q9Y294	-0.351995	0.425157	0.622174
PPT1	P50897	-0.351993	0.00243605	0.086449
ATP6AP2	O75787	-0.351928	0.00890872	0.119092
LRRC41	Q15345	-0.35161	0.0604369	0.233848
EIF4G2	P78344	-0.351257	0.00289912	0.086449
COQ5	Q5HYK3	-0.351215	0.140063	0.34007
BAP18	Q8IXM2	-0.351215	0.37497	0.57575
ZC3H15	Q8WU90	-0.350702	0.00421493	0.0942449
PRRC2C	Q9Y520	-0.350638	0.00291324	0.086449
COMMD9	Q9P000	-0.350543	0.0453649	0.205615
ABCF3	Q9NUQ8	-0.350318	0.00262958	0.086449
HMMR	O75330	-0.349345	0.20837	0.4125
PPP4R3B	Q5MIZ7	-0.349248	0.0110596	0.126673
USP4	Q13107	-0.349235	0.085258	0.270645
COPS9	Q8WXC6	-0.349235	0.085258	0.270645
STRAP	Q9Y3F4	-0.348479	0.0124813	0.131676
GGA1	Q9UJY5	-0.348053	0.00347068	0.0901799
EIF4A2	Q14240	-0.348041	0.164245	0.365789
KIF7	Q2M1P5	-0.347919	0.00400676	0.0934968
CARHSP1	Q9Y2V2	-0.347823	0.0206253	0.155291
POLE	Q07864	-0.347517	0.00357496	0.0903423
MAP7D3	Q8IWC1	-0.346733	0.0135014	0.134417
CNBP	P62633	-0.346447	0.0136303	0.134681
ZNF460	Q14592	-0.346433	0.0338456	0.186092
UBAP2L	Q14157	-0.346067	0.00280031	0.086449
AKAP10	O43572	-0.345566	0.204777	0.409261
MIS18BP1	Q6P0N0	-0.345564	0.0872153	0.273493
GNL3	Q9BVP2	-0.345449	0.0279597	0.174616
CSPG4	Q6UVK1	-0.345179	0.185534	0.3886
AFF4	Q9UHB7	-0.344949	0.00494395	0.099432
AGL	P35573	-0.3446	0.031317	0.179868
PRPF6	O94906	-0.344467	0.00250643	0.086449
ATF1	P18846	-0.343764	0.347431	0.549829
OCC1	Q8TAD7	-0.343732	0.0882131	0.27504
RXRA	P19793	-0.34357	0.0405057	0.19894
CPNE2	Q96FN4	-0.343545	0.0436067	0.20244
KIF15	Q9NS87	-0.343402	0.00328763	0.0888379
IPO5	O00410	-0.342941	0.0157709	0.143731
LAMC1	P11047	-0.342251	0.00475823	0.0975153
SH3RF1	Q7Z6J0	-0.341903	0.0892239	0.275711
WRN	Q14191	-0.341803	0.0196868	0.152483
OSBPL11	Q9BXB4	-0.341751	0.0104964	0.124302
CHMP7	Q8WUX9	-0.341097	0.00419951	0.0942449
NKTR	P30414	-0.341024	0.0264872	0.17156
TBC1D4	O60343	-0.340849	0.192824	0.39737
CPD	O75976	-0.340709	0.00253573	0.086449
CFAP47	Q6ZTR5	-0.340075	0.0902479	0.276495
SPRED2	Q7Z698	-0.340075	0.0902479	0.276495
MTFMT	Q96DP5	-0.340075	0.0902479	0.276495
GNAQ	P50148	-0.339211	0.00945229	0.12243
KIF1B	O60333	-0.338456	0.016569	0.147162
PFKFB2	O60825	-0.33825	0.0912854	0.277005
NKAP	Q8N5F7	-0.338184	0.00313007	0.0875977
SSNA1	O43805	-0.337437	0.0211869	0.157066
SEC24B	O95487	-0.337083	0.0523118	0.220024
APPL2	Q8NEU8	-0.336428	0.0923364	0.278087
CDC40	O60508	-0.336134	0.00685741	0.109716
MFN2	O95140	-0.335765	0.0121649	0.131035
AXL	P30530	-0.335716	0.00795663	0.115987
MYO19	Q96H55	-0.335552	0.0161722	0.145158
RPL30	P62888	-0.335099	0.0219792	0.1602
SMAD5	Q99717	-0.334736	0.00283995	0.086449
PDCD7	Q8N8D1	-0.334607	0.0934013	0.280225
GLT8D2	Q9H1C3	-0.334607	0.0934013	0.280225
TIMELESS	Q9UNS1	-0.334447	0.0133709	0.134361
GALNT1	Q10472	-0.334253	0.0514658	0.218573
PRR11	Q96HE9	-0.333712	0.0164001	0.146319
CWC15	Q9P013	-0.333665	0.0132574	0.134361
KIF3A	Q9Y496	-0.332794	0.0165182	0.14693
COX6B1	P14854	-0.332636	0.0913575	0.277005
KNTC1	P50748	-0.331528	0.162186	0.363524
EIF1	P41567	-0.331148	0.250711	0.455719
SHOX2	O60902	-0.330973	0.095573	0.28259
EIF4E	P06730	-0.330867	0.00570797	0.102312
ZNFX1	Q9P2E3	-0.329594	0.00665142	0.108713
USP12	O75317	-0.32916	0.0966804	0.283073
GUSB	P08236	-0.32916	0.0966804	0.283073
WDFY2	Q96P53	-0.32916	0.0966804	0.283073
LMCD1	Q9NZU5	-0.32916	0.0966804	0.283073
PCBP3	P57721	-0.328965	0.0194481	0.152134
VPS72	Q15906	-0.328589	0.00297017	0.086449
SH3BP1	Q9Y3L3	-0.328546	0.0150829	0.140481
TGOLN2	O43493	-0.327901	0.0100571	0.12243
GNB1L	Q9BYB4	-0.326881	0.10179	0.289511
NXN	Q6DKJ4	-0.326229	0.00635527	0.105491
BAIAP2L1	Q9UHR4	-0.326003	0.00509774	0.10001
NEO1	Q92859	-0.325963	0.00794426	0.115987
CDK17	Q00537	-0.325938	0.00586023	0.103557
LAPTM4A	Q15012	-0.325539	0.0989391	0.285508
CTSZ	Q9UBR2	-0.325394	0.015222	0.141555
BRD9	Q9H8M2	-0.324205	0.110271	0.300937
DNAJB14	Q8TBM8	-0.324012	0.042051	0.200702
DNAJB6	O75190	-0.323331	0.0222683	0.160247
JUNB	P17275	-0.323322	0.00489065	0.0991796
PLCG1	P19174	-0.322858	0.0051088	0.10001
VASN	Q6EMK4	-0.32268	0.0408401	0.19933
UBIAD1	Q9Y5Z9	-0.322523	0.127548	0.323808
DDT	P30046	-0.322298	0.0982245	0.284589
PHF8	Q9UPP1	-0.32216	0.0636166	0.238432
EP400	Q96L91	-0.322129	0.0100196	0.12243
RPL24	P83731	-0.321482	0.0194913	0.152134
OSBPL10	Q9BXB5	-0.320636	0.00552379	0.102095
ZC3H3	Q8IXZ2	-0.320126	0.10244	0.290108
MADD	Q8WXG6	-0.320126	0.10244	0.290108
POLR2B	P30876	-0.320001	0.0176024	0.148979
ZKSCAN1	P17029	-0.319195	0.0707074	0.249698
NUP188	Q5SRE5	-0.319168	0.00361783	0.0903423
RNF20	Q5VTR2	-0.31899	0.00586466	0.103557
EHBP1	Q8NDI1	-0.318887	0.0215857	0.157525
APOL2	Q9BQE5	-0.318779	0.0107588	0.124807
TRMT112	Q9UI30	-0.317467	0.00744611	0.113652
DLD	P09622	-0.317241	0.0131019	0.134165
ACSL5	Q9ULC5	-0.316822	0.0651246	0.241732
COMMD4	Q9H0A8	-0.316528	0.104852	0.2926
PKN2	Q16513	-0.316362	0.0180445	0.150152
GIGYF2	Q6Y7W6	-0.316175	0.00746519	0.113652
QKI	Q96PU8	-0.315095	0.0057045	0.102312
SMG6	Q86US8	-0.314855	0.0149125	0.140045
ANLN	Q9NQW6	-0.314755	0.00928054	0.122008
HERC1	Q15751	-0.314733	0.106082	0.293967
NCAPD2	Q15021	-0.313948	0.0139419	0.135957
PPP3CB	P16298	-0.31378	0.0263682	0.171068
BIRC6	Q9NR09	-0.313662	0.133253	0.331364
TLE3	Q04726	-0.312671	0.00892419	0.119092
ARAF	P10398	-0.311898	0.0968739	0.283073
CLPTM1	O96005	-0.311799	0.00544745	0.102095
SLC27A4	Q6P1M0	-0.311455	0.00409445	0.0937928
FAM117B	Q6P1L5	-0.311428	0.265424	0.469377
C1orf198	Q9H425	-0.311263	0.104412	0.292206
PHACTR2	O75167	-0.311148	0.108591	0.298392
STBD1	O95210	-0.31107	0.0120962	0.131035
FAM177A1	Q8N128	-0.31106	0.0134367	0.134417
GGCX	P38435	-0.31072	0.0222828	0.160247
DCAF7	P61962	-0.309889	0.00971959	0.12243
C5orf24	Q7Z6I8	-0.309645	0.00805183	0.116801
EMC7	Q9NPA0	-0.309547	0.0214959	0.157066
NDUFAF3	Q9BU61	-0.309259	0.00636539	0.105491
NAA30	Q147X3	-0.309232	0.00858925	0.119092
CIT	O14578	-0.308956	0.170209	0.372928
STAM	Q92783	-0.308657	0.0184987	0.151104
CSNK1E	P49674	-0.308623	0.16194	0.363262
STX10	O60499	-0.30836	0.0900196	0.276495
MINK1	Q8N4C8	-0.308124	0.0303097	0.178755
ZNF330	Q9Y3S2	-0.307583	0.012578	0.131676
C1orf159	Q96HA4	-0.307573	0.111167	0.301992
ZHX1	Q9UKY1	-0.307543	0.00776775	0.115203
PAIP1	Q9H074	-0.307206	0.0188144	0.151104
ARMC1	Q9NVT9	-0.306977	0.284567	0.490136
HIP1R	O75146	-0.30681	0.11973	0.314049
GOLIM4	O00461	-0.306457	0.0177775	0.148979
CHMP3	Q9Y3E7	-0.306324	0.0942326	0.281075
CNN3	Q15417	-0.306209	0.00757036	0.113873
USF2	Q15853	-0.306045	0.0122632	0.131035
PIN4	Q9Y237	-0.306002	0.00427303	0.0942449
SPART	Q8N0X7	-0.305223	0.031052	0.179216
TDP2	O95551	-0.304006	0.113812	0.305479
INPP5B	P32019	-0.304006	0.113812	0.305479
RPS8	P62241	-0.303971	0.0104607	0.124302
EOGT	Q5NDL2	-0.302994	0.0186082	0.151104
RPS25	P62851	-0.302867	0.0192786	0.152134
TOMM6	Q96B49	-0.302591	0.0469392	0.208373
SYNJ1	O43426	-0.302244	0.0108724	0.125435
ADIPOQ	Q15848	-0.302226	0.11516	0.306987
NTMT1	Q9BV86	-0.30127	0.0358524	0.189922
LRPAP1	P30533	-0.300962	0.0315642	0.180234
GNPAT	O15228	-0.300945	0.0120406	0.13093
DAP3	P51398	-0.300806	0.00688528	0.109716
COIL	P38432	-0.300475	0.00630391	0.105251
HCFC1	P51610	-0.300253	0.00929509	0.122008
EIF4H	Q15056	-0.300079	0.00563025	0.102312
SUGP2	Q8IX01	-0.29966	0.00951375	0.12243
DHCR24	Q15392	-0.299263	0.0591842	0.232602
CHMP1A	Q9HD42	-0.298511	0.0050934	0.10001
TMEM2	Q9UHN6	-0.2982	0.0251041	0.168817
RPL34	P49207	-0.29802	0.00862718	0.119092
ZNF609	O15014	-0.298015	0.258991	0.463947
RPL29	P47914	-0.297652	0.0104286	0.124243
ARL3	P36405	-0.297544	0.155737	0.357856
CGAS	Q8N884	-0.297385	0.0425286	0.201308
SQLE	Q14534	-0.297252	0.025091	0.168817
IGSF8	Q969P0	-0.297097	0.011901	0.12999
CDKN2AIPNL	Q96HQ2	-0.29704	0.0119188	0.12999
NFKBIE	O00221	-0.296899	0.119316	0.313925
RAD51C	O43502	-0.296899	0.119316	0.313925
UBL4A	P11441	-0.296899	0.119316	0.313925
YIF1B	Q5BJH7	-0.296899	0.119316	0.313925
SDCCAG3	Q96C92	-0.296799	0.0897059	0.276194
GPAA1	O43292	-0.296704	0.0141946	0.136699
GABARAPL2	P60520	-0.296328	0.0332575	0.1851
GNG10	P50151	-0.296284	0.0270698	0.173135
CEP78	Q5JTW2	-0.295128	0.120738	0.314671
TBC1D20	Q96BZ9	-0.295128	0.120738	0.314671
DYNC1LI2	O43237	-0.29493	0.011367	0.127825
CCDC88A	Q3V6T2	-0.293597	0.00511416	0.10001
ACOX3	O15254	-0.293359	0.12218	0.316546
WDR72	Q3MJ13	-0.293359	0.12218	0.316546
SMTN	P53814	-0.293012	0.0522596	0.220024
SS18	Q15532	-0.292917	0.00500642	0.10001
DNAJC30	Q96LL9	-0.292573	0.0252285	0.168964
ARNT	P27540	-0.292494	0.0889913	0.275711
MED29	Q9NX70	-0.292424	0.0127489	0.133168
SERINC1	Q9NRX5	-0.292366	0.0372241	0.19322
HIRA	P54198	-0.291602	0.0251022	0.168817
SLC48A1	Q6P1K1	-0.291592	0.12364	0.318799
GRIP1	Q9Y3R0	-0.291592	0.12364	0.318799
PCM1	Q15154	-0.290914	0.00692603	0.109716
CCDC115	Q96NT0	-0.290319	0.00695365	0.109723
IMUP	Q9GZP8	-0.290178	0.00792535	0.115987
APAF1	O14727	-0.289827	0.12512	0.320778
ZNF7	P17097	-0.289827	0.12512	0.320778
DGCR6	Q14129	-0.289827	0.12512	0.320778
CNOT11	Q9UKZ1	-0.289767	0.0305327	0.179176
NAA15	Q9BXJ9	-0.289499	0.00545884	0.102095
RPS24	P62847	-0.288684	0.00868895	0.119092
STAT3	P40763	-0.288232	0.0302526	0.178738
FILIP1L	Q4L180	-0.288065	0.12662	0.322142
SELENOH	Q8IZQ5	-0.288065	0.12662	0.322142
TPD52	P55327	-0.287602	0.117704	0.311496
PTPRK	Q15262	-0.287415	0.135005	0.332533
MTMR12	Q9C0I1	-0.287352	0.0269867	0.172932
REEP6	Q96HR9	-0.287281	0.0266818	0.172189
DHX57	Q6P158	-0.287183	0.0915101	0.277005
BANP	Q8N9N5	-0.287087	0.166907	0.36895
GSE1	Q14687	-0.287039	0.046958	0.208373
MLF2	Q15773	-0.285832	0.0293118	0.177349
DEGS1	O15121	-0.285077	0.123297	0.318413
NNMT	P40261	-0.284908	0.0196028	0.15223
NUP93	Q8N1F7	-0.284663	0.0107748	0.124807
TNK1	Q13470	-0.284546	0.12968	0.326312
RPS23	P62266	-0.283323	0.0077866	0.115203
CAB39	Q9Y376	-0.283295	0.0709626	0.249979
ACACA	Q13085	-0.282895	0.017585	0.148979
FAM160B1	Q5W0V3	-0.28279	0.131241	0.327853
MIB1	Q86YT6	-0.28279	0.131241	0.327853
ZNF768	Q9H5H4	-0.28279	0.131241	0.327853
CDK4	P11802	-0.282292	0.0452408	0.205483
TMBIM4	Q9HC24	-0.281972	0.0280676	0.174861
SLC23A2	Q9UGH3	-0.281676	0.0909808	0.277005
PRSS21	Q9Y6M0	-0.280761	0.327284	0.532431
SNX30	Q5VWJ9	-0.280566	0.0959739	0.282996
PTPA	Q15257	-0.279935	0.0396242	0.197492
PNPLA4	P41247	-0.279933	0.237144	0.44175
TUBGCP2	Q9BSJ2	-0.279458	0.10641	0.294463
COPB2	P35606	-0.27936	0.00717042	0.111259
DGKH	Q86XP1	-0.279284	0.134425	0.332034
NOL9	Q5SY16	-0.279282	0.00835331	0.118821
PI4KA	P42356	-0.279263	0.0096679	0.12243
GATAD2B	Q8WXI9	-0.27905	0.0227181	0.161615
MTPN	P58546	-0.278992	0.0105432	0.124477
CDK2	P24941	-0.278049	0.00833913	0.118821
OR2V1	Q8NHB1	-0.277534	0.13605	0.333708
ASB17	Q8WXJ9	-0.277534	0.13605	0.333708
TRAPPC4	Q9Y296	-0.277534	0.13605	0.333708
BICD2	Q8TD16	-0.276873	0.0222477	0.160247
NCSTN	Q92542	-0.276335	0.0116596	0.129038
SLU7	O95391	-0.276108	0.0326027	0.183522
ATRN	O75882	-0.276018	0.0591091	0.232602
PLSCR1	O15162	-0.27541	0.16639	0.368631
INTS1	Q8N201	-0.275237	0.0173996	0.148831
SETDB1	Q15047	-0.274346	0.0317682	0.180468
SHPK	Q9UHJ6	-0.274107	0.017746	0.148979
CASP9	P55211	-0.27351	0.0464385	0.207626
COPRS	Q9NQ92	-0.273309	0.0351129	0.188871
ACYP2	P14621	-0.272386	0.0703285	0.249698
TEX30	Q5JUR7	-0.272297	0.141054	0.341318
NSL1	Q96IY1	-0.272297	0.141054	0.341318
SUZ12	Q15022	-0.271915	0.0261095	0.171068
MKRN2	Q9H000	-0.271836	0.0146046	0.138417
RIPK2	O43353	-0.271221	0.0338382	0.186092
PSMG1	O95456	-0.270735	0.00839038	0.118821
CKAP5	Q14008	-0.270635	0.00675827	0.109554
C6orf120	Q7Z4R8	-0.270556	0.142768	0.342728
TOR3A	Q9H497	-0.270556	0.142768	0.342728
FBRSL1	Q9HCM7	-0.270556	0.142768	0.342728
STAMBPL1	Q96FJ0	-0.27052	0.0809038	0.264275
KMT2D	O14686	-0.270171	0.0342333	0.186712
ZNF592	Q92610	-0.269864	0.0279437	0.174616
TRA2A	Q13595	-0.268817	0.144504	0.344867
CCDC50	Q8IVM0	-0.268384	0.108634	0.298392
ZNF598	Q86UK7	-0.268247	0.00824991	0.118515
MON2	Q7Z3U7	-0.267597	0.0565139	0.226564
REEP3	Q6NUK4	-0.2671	0.0470396	0.208373
RAB6D	Q53S08	-0.267087	0.0954039	0.282451
EIF2AK2	P19525	-0.266639	0.0263001	0.171068
SLCO3A1	Q9UIG8	-0.266276	0.0184881	0.151104
NDUFB4	O95168	-0.266186	0.0539525	0.221983
FANCI	Q9NVI1	-0.265937	0.0100859	0.12243
AASDHPPT	Q9NRN7	-0.265467	0.00741135	0.113652
ITGB2	P05107	-0.265345	0.148046	0.349525
INTS3	Q68E01	-0.26519	0.0276963	0.174194
KIF2C	Q99661	-0.264882	0.0443936	0.203846
MPG	P29372	-0.264526	0.0129421	0.133949
LAMA5	O15230	-0.264292	0.0122678	0.131035
DDX50	Q9BQ39	-0.264278	0.0158351	0.143873
RRM1	P23921	-0.264201	0.0199794	0.15304
MALSU1	Q96EH3	-0.264176	0.0155375	0.142921
ANKFY1	Q9P2R3	-0.263869	0.00793531	0.115987
RPIA	P49247	-0.263641	0.155503	0.357598
SERINC3	Q13530	-0.263612	0.149853	0.351496
KIAA1217	Q5T5P2	-0.263612	0.149853	0.351496
WDR73	Q6P4I2	-0.263532	0.0385883	0.196014
ZCCHC6	Q5VYS8	-0.263339	0.0167842	0.148186
FAM91A1	Q658Y4	-0.263305	0.00803692	0.116801
CAMSAP2	Q08AD1	-0.263289	0.00957208	0.12243
TOP2A	P11388	-0.262975	0.0762928	0.257917
JTB	O76095	-0.262897	0.0658316	0.242596
HDAC7	Q8WUI4	-0.262871	0.207752	0.411687
TAF15	Q92804	-0.261774	0.0330311	0.184881
AHCYL2	Q96HN2	-0.261693	0.0975425	0.283825
UTP20	O75691	-0.261351	0.0108881	0.125435
SMAP1	Q8IYB5	-0.260592	0.0429908	0.201858
KIF21A	Q7Z4S6	-0.26041	0.195388	0.399989
WIPI2	Q9Y4P8	-0.260152	0.153539	0.355562
MAPK13	O15264	-0.25959	0.0419567	0.200702
MET	P08581	-0.259289	0.0582634	0.230605
PABPC1	P11940	-0.25888	0.0107726	0.124807
SNX3	O60493	-0.258523	0.0359603	0.190154
MAD2L1BP	Q15013	-0.258425	0.15542	0.357544
PAN3	Q58A45	-0.258425	0.15542	0.357544
DHRSX	Q8N5I4	-0.258425	0.15542	0.357544
KIFC1	Q9BW19	-0.25842	0.0416204	0.200702
NEDD8	Q15843	-0.257745	0.0524155	0.220064
PUM1	Q14671	-0.257514	0.0161232	0.145157
CEP97	Q8IW35	-0.257501	0.142798	0.342728
GTPBP3	Q969Y2	-0.257207	0.0710374	0.249979
TPX2	Q9ULW0	-0.257061	0.0254088	0.169779
TMEM109	Q9BVC6	-0.257042	0.0730075	0.252983
USP8	P40818	-0.256926	0.0490194	0.21372
EPHB2	P29323	-0.256905	0.0698966	0.249698
ADAM17	P78536	-0.2567	0.157325	0.359696
TDRD3	Q9H7E2	-0.2567	0.157325	0.359696
ITPR1	Q14643	-0.256684	0.108579	0.298392
OSBPL1A	Q9BXW6	-0.255442	0.127852	0.323942
ELP1	O95163	-0.255053	0.0204502	0.154365
DPYD	Q12882	-0.254978	0.159257	0.360575
RPL36AL	Q969Q0	-0.254978	0.159257	0.360575
NF2	P35240	-0.254838	0.0172136	0.148831
NDUFS6	O75380	-0.254607	0.0854366	0.270743
CD14	P08571	-0.25432	0.0222569	0.160247
MOV10	Q9HCE1	-0.254185	0.0171051	0.148804
SELENOM	Q8WWX9	-0.254021	0.170674	0.373518
EVA1A	Q9H8M9	-0.25387	0.01219	0.131035
GPC1	P35052	-0.253735	0.0245029	0.166334
HSBP1	O75506	-0.253705	0.0519992	0.219581
GNB1	P62873	-0.253374	0.0813869	0.264321
AKR1B15	C9JRZ8	-0.253257	0.161214	0.362578
LAMTOR5	O43504	-0.253166	0.0885108	0.275661
PIGT	Q969N2	-0.253022	0.0340002	0.186092
OSBPL3	Q9H4L5	-0.252807	0.0430534	0.201858
WDR13	Q9H1Z4	-0.251884	0.287318	0.49296
YTHDF3	Q7Z739	-0.251861	0.186482	0.389714
MYCBP	Q99417	-0.251617	0.0794515	0.26305
RTN3	O95197	-0.251539	0.163197	0.364462
ZXDC	Q2QGD7	-0.251539	0.163197	0.364462
SLC44A1	Q8WWI5	-0.251539	0.163197	0.364462
RPS27	P42677	-0.251152	0.0174051	0.148831
UCHL5	Q9Y5K5	-0.250517	0.104224	0.292206
KIF1C	O43896	-0.250488	0.0900591	0.276495
YIPF4	Q9BSR8	-0.250271	0.0657089	0.242407
INTS6	Q9UL03	-0.250271	0.0307881	0.179176
TXNL4B	Q9NX01	-0.249987	0.0154593	0.142718
STX6	O43752	-0.249822	0.165206	0.366693
MAP2K4	P45985	-0.249822	0.165206	0.366693
GAK	O14976	-0.249508	0.00990154	0.12243
KLC2	Q9H0B6	-0.249466	0.050875	0.217628
OS9	Q13438	-0.24938	0.0483191	0.212039
GOLM1	Q8NBJ4	-0.249323	0.0111649	0.127388
CD109	Q6YHK3	-0.249255	0.0191971	0.152134
CTSD	P07339	-0.249222	0.0148665	0.140004
LSR	Q86X29	-0.249022	0.0102523	0.123631
INCENP	Q9NQS7	-0.248908	0.0991996	0.285855
SUV39H1	O43463	-0.248503	0.145405	0.346182
FANCD2	Q9BXW9	-0.248418	0.0357581	0.189922
ITCH	Q96J02	-0.248214	0.0301348	0.178738
GATB	O75879	-0.248167	0.0937395	0.280607
CENPQ	Q7L2Z9	-0.248108	0.167243	0.369417
MAP3K2	Q9Y2U5	-0.248108	0.167243	0.369417
SUGP1	Q8IWZ8	-0.24808	0.0455893	0.206159
GPX7	Q96SL4	-0.24802	0.045808	0.206495
CHTOP	Q9Y3Y2	-0.248014	0.0448248	0.2046
HECTD1	Q9ULT8	-0.248014	0.0779664	0.260606
DCAF15	Q66K64	-0.247952	0.0125623	0.131676
SNX8	Q9Y5X2	-0.247721	0.0439458	0.202681
EEFSEC	P57772	-0.247127	0.0697002	0.249698
NME7	Q9Y5B8	-0.246644	0.0442002	0.203384
NT5DC2	Q9H857	-0.246492	0.0799302	0.263166
ATF7	P17544	-0.246413	0.254363	0.459943
ASDURF	L0R819	-0.246395	0.169307	0.372312
VPS16	Q9H269	-0.246113	0.0490262	0.21372
ENDOG	Q14249	-0.246108	0.170315	0.372928
DRG2	P55039	-0.24603	0.0867659	0.272805
CBR3	O75828	-0.24585	0.0158691	0.143962
RPS19	P39019	-0.245772	0.0155866	0.143151
PAK4	O96013	-0.245324	0.033136	0.184904
PHF2	O75151	-0.245175	0.0113756	0.127825
TIMM8B	Q9Y5J9	-0.24516	0.0133825	0.134361
DOCK1	Q14185	-0.245001	0.160962	0.362425
LGMN	Q99538	-0.244918	0.0561326	0.225601
TK1	P04183	-0.244722	0.0425027	0.201308
ZNF280D	Q6N043	-0.244685	0.171398	0.374275
EXOC6	Q8TAG9	-0.244685	0.171398	0.374275
SMARCC1	Q92922	-0.244383	0.053626	0.221871
NSRP1	Q9H0G5	-0.244222	0.151535	0.353103
SERPINB1	P30740	-0.2439	0.013146	0.134165
UBE2L6	O14933	-0.243462	0.220805	0.426305
HMGA2	P52926	-0.242977	0.173517	0.375722
PAFAH1B2	P68402	-0.242977	0.173517	0.375722
RBMS3	Q6XE24	-0.242977	0.173517	0.375722
GALNS	P34059	-0.242718	0.127702	0.323923
PDRG1	Q9NUG6	-0.24248	0.360138	0.561801
RBMS1	P29558	-0.242384	0.105756	0.293887
PRRC2B	Q5JSZ5	-0.242377	0.0797914	0.263148
CDC42EP4	Q9H3Q1	-0.242343	0.0423303	0.201186
POLD2	P49005	-0.242076	0.0131342	0.134165
SYDE1	Q6ZW31	-0.24127	0.175665	0.377589
ATG7	O95352	-0.241125	0.0463844	0.207626
KDM1B	Q8NB78	-0.241046	0.0920536	0.277759
NUDT1	P36639	-0.240663	0.0190692	0.152066
PACS1	Q6VY07	-0.240442	0.0400143	0.198003
CDK12	Q9NYV4	-0.239732	0.0278965	0.174589
BLM	P54132	-0.239566	0.177841	0.380639
PREPL	Q4J6C6	-0.239404	0.100165	0.286849
TEAD1	P28347	-0.239163	0.273754	0.478686
PSME4	Q14997	-0.239137	0.0481973	0.211661
MSRA	Q9UJ68	-0.238996	0.0173511	0.148831
SDCBP	O00560	-0.238741	0.0580693	0.230272
C19orf47	Q8N9M1	-0.238681	0.240952	0.445764
RANBP9	Q96S59	-0.238385	0.033789	0.186092
UBAC2	Q8NBM4	-0.238319	0.0998769	0.286681
POLR2K	P53803	-0.237864	0.180046	0.381796
COX18	Q8N8Q8	-0.237864	0.180046	0.381796
PAK6	Q9NQU5	-0.237864	0.180046	0.381796
GATAD2A	Q86YP4	-0.237821	0.0174725	0.148831
CXADR	P78310	-0.237363	0.0260276	0.171068
SERPINB9	P50453	-0.237174	0.0721437	0.25212
ATN1	P54259	-0.236164	0.182281	0.38427
IDI1	Q13907	-0.236164	0.182281	0.38427
C11orf68	Q9H3H3	-0.2361	0.0894742	0.276194
OSTM1	Q86WC4	-0.235952	0.0527523	0.220748
MAP7D1	Q3KQU3	-0.235707	0.0238062	0.164191
GADD45GIP1	Q8TAE8	-0.235418	0.220061	0.425417
BRAT1	Q6PJG6	-0.234997	0.0498126	0.215775
RPS28	P62857	-0.234854	0.0431494	0.201864
RPS27A	P62979	-0.234468	0.0116031	0.129038
NAA20	P61599	-0.234397	0.0609603	0.235161
PPIL3	Q9H2H8	-0.234054	0.0906368	0.276619
POGK	Q9P215	-0.233996	0.0508765	0.217628
LYPLA2	O95372	-0.233788	0.0134954	0.134417
UBE2H	P62256	-0.233664	0.0682403	0.247547
MRPS18B	Q9Y676	-0.232999	0.0540892	0.222084
LEPROT	O15243	-0.232973	0.205415	0.409381
PLAA	Q9Y263	-0.232604	0.0706644	0.249698
ELL	P55199	-0.232123	0.0531227	0.221343
EGLN1	Q9GZT9	-0.23199	0.0379721	0.194399
PCBP2	Q15366	-0.231851	0.0152841	0.141688
EIF4G1	Q04637	-0.231584	0.0301081	0.178738
MARCH5	Q9NX47	-0.231486	0.0397327	0.197492
BZW1	Q7L1Q6	-0.231359	0.0182271	0.150881
OSTF1	Q92882	-0.231352	0.293028	0.499402
MEMO1	Q9Y316	-0.231075	0.189164	0.392967
GPN1	Q9HCN4	-0.23105	0.0539394	0.221983
RPL18	Q07020	-0.230546	0.0200501	0.15304
POLR2G	P62487	-0.230253	0.0214662	0.157066
PHACTR4	Q8IZ21	-0.230209	0.0511506	0.218211
HIST1H3A	P68431	-0.23014	0.0207279	0.15536
EIF3F	O00303	-0.230084	0.0294309	0.177349
POLR2M	Q6EEV4	-0.229978	0.1813	0.38293
HAX1	O00165	-0.229937	0.0887133	0.275711
SIL1	Q9H173	-0.229937	0.339425	0.544272
SCRN3	Q0VDG4	-0.229851	0.0555692	0.224433
TOR1B	O14657	-0.229703	0.07976	0.263148
STX8	Q9UNK0	-0.229597	0.106345	0.294421
GSK3A	P49840	-0.22956	0.0133007	0.134361
DNAJC1	Q96KC8	-0.229382	0.19152	0.39607
CCSER1	Q9C0I3	-0.229382	0.19152	0.39607
C3orf58	Q8NDZ4	-0.228981	0.0612329	0.235616
FAM49B	Q9NUQ9	-0.228444	0.0185924	0.151104
CPNE8	Q86YQ8	-0.228431	0.0817888	0.264321
POLG	P54098	-0.227944	0.0559723	0.225447
DNAJA2	O60884	-0.227161	0.0211089	0.156745
LIN54	Q6MZP7	-0.226851	0.0169015	0.148778
PBRM1	Q86U86	-0.226562	0.030053	0.178738
KIF23	Q02241	-0.226527	0.386269	0.58738
VPS50	Q96JG6	-0.226331	0.0200331	0.15304
TMEM41A	Q96HV5	-0.226084	0.053449	0.221695
CCNYL1	Q8N7R7	-0.226039	0.01858	0.151104
TTC13	Q8NBP0	-0.226004	0.196326	0.400518
ZNHIT2	Q9UHR6	-0.226004	0.196326	0.400518
ELF1	P32519	-0.225884	0.0869827	0.273197
MRM2	Q9UI43	-0.225756	0.387887	0.589028
MRPL34	Q9BQ48	-0.225517	0.0832337	0.266933
AP3M1	Q9Y2T2	-0.225364	0.0400576	0.198051
FDPS	P14324	-0.224482	0.022658	0.16138
RPL28	P46779	-0.224405	0.0284252	0.175126
SDSL	Q96GA7	-0.224317	0.198776	0.402779
MMTAG2	Q9BU76	-0.224303	0.070126	0.249698
SH3BGRL3	Q9H299	-0.224249	0.0159865	0.14423
FUCA2	Q9BTY2	-0.224082	0.0433805	0.201864
TARS2	Q9BW92	-0.224069	0.0362511	0.190552
COX11	Q9Y6N1	-0.224056	0.297214	0.502815
DERL1	Q9BUN8	-0.223867	0.236517	0.441257
DHX29	Q7Z478	-0.223799	0.0140386	0.136123
ITGA6	P23229	-0.223761	0.0138772	0.135933
TRIM21	P19474	-0.223434	0.050319	0.216964
PON2	Q15165	-0.223189	0.0484716	0.212352
FBXO38	Q6PIJ6	-0.223017	0.027517	0.173694
FAM120A	Q9NZB2	-0.222762	0.0200683	0.15304
MED4	Q9NPJ6	-0.222438	0.0708734	0.249979
ARHGEF18	Q6ZSZ5	-0.222328	0.109924	0.30048
CCDC32	Q9BV29	-0.221817	0.0244342	0.166057
ARFGAP2	Q8N6H7	-0.221623	0.0175666	0.148979
DAXX	Q9UER7	-0.221609	0.0263628	0.171068
RAP1GDS1	P52306	-0.221286	0.0377165	0.193765
SLC7A6OS	Q96CW6	-0.221143	0.0577448	0.229776
MMP14	P50281	-0.221092	0.0237218	0.164191
TSEN34	Q9BSV6	-0.220997	0.0771858	0.259164
ADIPOR2	Q86V24	-0.22095	0.203775	0.407966
AP4S1	Q9Y587	-0.22095	0.203775	0.407966
RWDD4	Q6NW29	-0.220836	0.0699409	0.249698
MED8	Q96G25	-0.22081	0.0423783	0.201186
BRD3	Q15059	-0.220768	0.03801	0.194399
ZC3H8	Q8N5P1	-0.220739	0.0316067	0.180234
UFSP2	Q9NUQ7	-0.220436	0.355719	0.558294
PPP2R5D	Q14738	-0.220162	0.0528763	0.22102
MLKL	Q8NB16	-0.219966	0.0306932	0.179176
PLOD2	O00469	-0.219924	0.023946	0.164245
CTTNBP2NL	Q9P2B4	-0.219819	0.036053	0.190335
LGALS3	P17931	-0.219717	0.0169903	0.148804
RPL22	P35268	-0.219369	0.0272982	0.173405
NUDCD2	Q8WVJ2	-0.219172	0.0230559	0.162846
DHPS	P49366	-0.219117	0.0459408	0.206647
LSM14B	Q9BX40	-0.218964	0.0593382	0.23284
DAG1	Q14118	-0.218891	0.0416997	0.200702
SMN1	Q16637	-0.21869	0.195376	0.399989
B4GALT1	P15291	-0.218614	0.141612	0.342094
JPT1	Q9UK76	-0.218527	0.0585472	0.231419
CASP2	P42575	-0.218512	0.0390929	0.196633
D2HGDH	Q8N465	-0.218303	0.0644227	0.240272
RPS5	P46782	-0.217688	0.0277747	0.174194
BAZ2A	Q9UIF9	-0.217665	0.0313595	0.179938
ZNF362	Q5T0B9	-0.217591	0.208906	0.41287
DHDDS	Q86SQ9	-0.217591	0.208906	0.41287
SMAP2	Q8WU79	-0.217591	0.208906	0.41287
NIPSNAP3A	Q9UFN0	-0.217591	0.208906	0.41287
LZTFL1	Q9NQ48	-0.217354	0.0260695	0.171068
SP1	P08047	-0.217182	0.0869153	0.273129
ERCC3	P19447	-0.217032	0.0419055	0.200702
HIST1H2AB	P04908	-0.217027	0.0515119	0.218612
RPS15A	P62244	-0.216958	0.0407316	0.199222
NME2	P22392	-0.216762	0.0331639	0.184904
MAP7	Q14244	-0.216681	0.0258679	0.170338
TMEM30A	Q9NV96	-0.216646	0.239314	0.444119
POLR2C	P19387	-0.216425	0.0983327	0.284589
RACGAP1	Q9H0H5	-0.216332	0.419289	0.618201
APPL1	Q9UKG1	-0.216258	0.058258	0.230605
CTSA	P10619	-0.216108	0.049825	0.215775
MOCS2	O96033	-0.215915	0.211522	0.415685
POTEE	Q6S8J3	-0.215915	0.211522	0.415685
NUMBL	Q9Y6R0	-0.215915	0.211522	0.415685
BCAS2	O75934	-0.215641	0.062874	0.237522
RPL4	P36578	-0.215486	0.0469726	0.208373
KDM3B	Q7LBC6	-0.215274	0.0669131	0.244435
MGST2	Q99735	-0.215249	0.271875	0.476266
GCN1	Q92616	-0.215221	0.0212594	0.157066
PEBP1	P30086	-0.215079	0.060032	0.233673
CHPT1	Q8WUD6	-0.214718	0.0882402	0.27504
LSM3	P62310	-0.214518	0.107178	0.295623
MAGEA13P	A6NCF6	-0.21424	0.214172	0.417714
GOLGA4	Q13439	-0.214231	0.019213	0.152134
GLA	P06280	-0.213931	0.100349	0.286849
IMPAD1	Q9NX62	-0.213805	0.0265745	0.17175
CDKN2A	P42771	-0.213804	0.0808518	0.264275
MRPS5	P82675	-0.213758	0.0657383	0.242407
YTHDF1	Q9BYJ9	-0.21369	0.0258147	0.170208
RPS26	P62854	-0.213621	0.0786521	0.261425
QPCTL	Q9NXS2	-0.213604	0.0944815	0.281288
KIFAP3	Q92845	-0.213565	0.134242	0.331944
INA	Q16352	-0.213563	0.025065	0.168817
ARHGAP17	Q68EM7	-0.213268	0.228944	0.43397
XIAP	P98170	-0.213186	0.169706	0.372498
L1CAM	P32004	-0.213185	0.036928	0.192504
ZDHHC17	Q8IUH5	-0.213127	0.32644	0.531722
BAG6	P46379	-0.212936	0.0422032	0.200956
TGFB2	P61812	-0.212879	0.232791	0.438246
TJAP1	Q5JTD0	-0.21263	0.0170908	0.148804
PARD3	Q8TEW0	-0.212278	0.120051	0.314325
DIMT1	Q9UNQ2	-0.212241	0.0986142	0.284848
NMT1	P30419	-0.212089	0.067031	0.244435
KDM2A	Q9Y2K7	-0.211881	0.0507765	0.217628
APOBEC3C	Q9NRW3	-0.211736	0.0838585	0.268198
ARSB	P15848	-0.211546	0.0852057	0.270645
PERP	Q96FX8	-0.211163	0.343154	0.547588
PIK3C2A	O00443	-0.211089	0.0213584	0.157066
ANKMY2	Q8IV38	-0.210897	0.219578	0.424832
ITFG2	Q969R8	-0.210897	0.219578	0.424832
YEATS4	O95619	-0.21082	0.125841	0.321533
UBAC1	Q9BSL1	-0.210742	0.0295766	0.177789
RPL23A	P62750	-0.210624	0.0360587	0.190335
GTF3C2	Q8WUA4	-0.21022	0.295789	0.502146
CPSF1	Q10570	-0.209836	0.0311636	0.179508
KLHDC4	Q8TBB5	-0.209639	0.116216	0.30906
SLC43A3	Q8NBI5	-0.209254	0.0243892	0.166057
TTC7A	Q9ULT0	-0.209212	0.123613	0.318799
YKT6	O15498	-0.209114	0.0271389	0.173135
TMEM201	Q5SNT2	-0.20894	0.196917	0.400518
PHPT1	Q9NRX4	-0.208583	0.0274986	0.173694
MSLN	Q13421	-0.208534	0.0689501	0.248696
RUNX1	Q01196	-0.208447	0.114348	0.305704
DDX28	Q9NUL7	-0.20829	0.0529361	0.22102
VAMP8	Q9BV40	-0.20803	0.0208596	0.155851
CNOT2	Q9NZN8	-0.208005	0.0207391	0.15536
NDUFB11	Q9NX14	-0.207929	0.0308179	0.179176
ANAPC2	Q9UJX6	-0.207904	0.109908	0.30048
PLLP	Q9Y342	-0.207561	0.225126	0.430627
CSNK1A1	P48729	-0.207482	0.0210901	0.156745
TRIM56	Q9BRZ2	-0.207337	0.146184	0.347197
XAB2	Q9HCS7	-0.20725	0.0231185	0.16305
RPL9	P32969	-0.206749	0.030706	0.179176
ELP6	Q0PNE2	-0.206667	0.0341537	0.186712
MFF	Q9GZY8	-0.206596	0.0300012	0.178738
EIF3A	Q14152	-0.206297	0.0210744	0.156745
KCTD3	Q9Y597	-0.206154	0.0656957	0.242407
LZIC	Q8WZA0	-0.206122	0.130727	0.327794
TRIM25	Q14258	-0.206065	0.0231618	0.16305
FAM192A	Q9GZU8	-0.205905	0.0640857	0.239849
MTF2	Q9Y483	-0.205896	0.227954	0.433869
USP3	Q9Y6I4	-0.205896	0.227954	0.433869
EIF3C	Q99613	-0.205701	0.0281241	0.174861
MED16	Q9Y2X0	-0.205677	0.0243879	0.166057
GOLPH3	Q9H4A6	-0.205452	0.0229952	0.162805
CD2AP	Q9Y5K6	-0.205173	0.0723699	0.252571
DENND6A	Q8IWF6	-0.205118	0.069074	0.248826
RPL3	P39023	-0.20468	0.0443363	0.203755
PWP1	Q13610	-0.204519	0.104581	0.292403
TPMT	P51580	-0.204233	0.230819	0.436686
SGSM3	Q96HU1	-0.204233	0.230819	0.436686
TOP3B	O95985	-0.204002	0.0214648	0.157066
MRPL28	Q13084	-0.203693	0.0497998	0.215775
KANK2	Q63ZY3	-0.203606	0.0336583	0.186092
ENG	P17813	-0.203512	0.0329736	0.184733
OGT	O15294	-0.202769	0.0246867	0.167199
NCOA3	Q9Y6Q9	-0.202621	0.113778	0.305479
ZNF655	Q8N720	-0.202596	0.243636	0.448216
NDUFAF8	A1L188	-0.202572	0.233721	0.43854
HAUS3	Q68CZ6	-0.202572	0.233721	0.43854
KDELC1	Q6UW63	-0.202355	0.0450285	0.20511
FASTKD1	Q53R41	-0.201829	0.0810242	0.264275
SAMHD1	Q9Y3Z3	-0.201825	0.0456322	0.206196
NAA25	Q14CX7	-0.201688	0.0569978	0.227722
TRIM26	Q12899	-0.201636	0.0963847	0.283073
HNRNPA3	P51991	-0.20141	0.0272288	0.17327
TAMM41	Q96BW9	-0.200997	0.130243	0.327151
GPAT3	Q53EU6	-0.200913	0.23666	0.441257
DENND2D	Q9H6A0	-0.200913	0.23666	0.441257
KDM1A	O60341	-0.200454	0.0853974	0.270743
RICTOR	Q6R327	-0.200164	0.0345909	0.187744
SYF2	O95926	-0.200006	0.228791	0.433914
RPL36A	P83881	-0.199946	0.112629	0.304294
RPL23	P62829	-0.199443	0.0421577	0.200901
BPTF	Q12830	-0.199385	0.0294436	0.177349
COPG2	Q9UBF2	-0.199317	0.0626566	0.237522
ZNF428	Q96B54	-0.199206	0.22722	0.433302
SNX1	Q13596	-0.1992	0.0282466	0.174861
SMARCD1	Q96GM5	-0.199049	0.179035	0.381496
DNAJC21	Q5F1R6	-0.198998	0.0802236	0.263811
LYPLA1	O75608	-0.198587	0.0361648	0.190552
NT5DC3	Q86UY8	-0.198532	0.0756803	0.256578
CASC4	Q6P4E1	-0.198497	0.0353965	0.189196
RPL18A	Q02543	-0.198438	0.142605	0.342728
TBL1XR1	Q9BZK7	-0.198277	0.0261485	0.171068
CMPK1	P30085	-0.198116	0.0251248	0.168817
SPEN	Q96T58	-0.198022	0.0408538	0.19933
CHMP2B	Q9UQN3	-0.198021	0.0362192	0.190552
RPL6	Q02878	-0.197974	0.0666309	0.244394
TMSB4X	P62328	-0.197969	0.0851231	0.270645
TTYH3	Q9C0H2	-0.197872	0.043932	0.202681
CARD19	Q96LW7	-0.197482	0.0407644	0.199222
MAGED2	Q9UNF1	-0.197447	0.0246132	0.166892
HERC2	O95714	-0.197342	0.0819041	0.264433
TBCA	O75347	-0.197217	0.026974	0.172932
FHL2	Q14192	-0.196854	0.0324323	0.18291
SPDL1	Q96EA4	-0.196788	0.0879496	0.274779
POLE3	Q9NRF9	-0.196788	0.0280451	0.174861
RPS21	P63220	-0.196575	0.0476845	0.210588
RABEPK	Q7Z6M1	-0.196415	0.158394	0.360196
ARL6	Q9H0F7	-0.196214	0.0403737	0.198457
TTC12	Q9H892	-0.195946	0.245708	0.450989
GTSE1	Q9NYZ3	-0.195943	0.395925	0.597716
TAB1	Q15750	-0.194766	0.0389841	0.196633
NEFL	P07196	-0.194625	0.158215	0.360185
ENSA	O43768	-0.194416	0.049081	0.213801
STAT5A	P42229	-0.194405	0.0997353	0.286413
TRPA1	O75762	-0.194295	0.248801	0.453901
PLEKHA2	Q9HB19	-0.194132	0.086356	0.272258
YIPF6	Q96EC8	-0.193963	0.119717	0.314049
LRRC53	A6NM62	-0.193851	0.119766	0.314049
CYHR1	Q6ZMK1	-0.193788	0.0911238	0.277005
BCL9L	Q86UU0	-0.193574	0.125951	0.321533
PTBP3	O95758	-0.193573	0.0527464	0.220748
USP19	O94966	-0.193449	0.0645097	0.240272
MAP7D2	Q96T17	-0.193309	0.0892087	0.275711
OSBP2	Q969R2	-0.193166	0.222145	0.427587
RPL19	P84098	-0.193155	0.113869	0.305479
CD99	P14209	-0.193124	0.0447038	0.204554
AMOTL2	Q9Y2J4	-0.192645	0.251934	0.456963
NDUFV2	P19404	-0.192512	0.0540116	0.222071
SETD6	Q8TBK2	-0.192503	0.0976922	0.283843
SNAP29	O95721	-0.19241	0.0481838	0.211661
CD276	Q5ZPR3	-0.192328	0.0750565	0.255459
CC2D1A	Q6P1N0	-0.192304	0.0296606	0.177933
ELP4	Q96EB1	-0.192286	0.237771	0.442501
RPS16	P62249	-0.192143	0.0458063	0.206495
CHD4	Q14839	-0.192079	0.0366035	0.191675
POLR1A	O95602	-0.192045	0.0406125	0.199013
SSH3	Q8TE77	-0.191984	0.271358	0.476266
TRMU	O75648	-0.191712	0.0430368	0.201858
FIBP	O43427	-0.191709	0.14464	0.345055
PIP5K1A	Q99755	-0.191547	0.0326532	0.183632
GTF3C5	Q9Y5Q8	-0.191105	0.0338923	0.186092
RHPN2	Q8IUC4	-0.190997	0.255107	0.460408
TLK1	Q9UKI8	-0.190997	0.255107	0.460408
GRK2	P25098	-0.190853	0.549805	0.717769
RPL11	P62913	-0.190613	0.0302767	0.178738
UXT	Q9UBK9	-0.190393	0.0418858	0.200702
YTHDC2	Q9H6S0	-0.190334	0.214124	0.417714
GNAI2	P04899	-0.190327	0.054927	0.223974
MLST8	Q9BVC4	-0.190165	0.158031	0.360185
LPCAT2	Q7L5N7	-0.190088	0.0307433	0.179176
STX17	P56962	-0.189946	0.126225	0.32169
UNC13D	Q70J99	-0.189888	0.0620753	0.236388
ATP6V0A2	Q9Y487	-0.189849	0.126109	0.321533
RPS15	P62841	-0.18951	0.0307748	0.179176
UBE2E1	P51965	-0.189357	0.0992517	0.285855
MROH2B	Q7Z745	-0.189351	0.258321	0.463299
KLHL7	Q8IXQ5	-0.188955	0.0267542	0.172189
XPNPEP1	Q9NQW7	-0.188718	0.136534	0.334458
TIMM29	Q9BSF4	-0.188703	0.212191	0.415796
SP100	P23497	-0.188634	0.141156	0.341318
ZFYVE19	Q96K21	-0.188557	0.0852016	0.270645
HSP90AB1	P08238	-0.188398	0.0636022	0.238432
PTGS1	P23219	-0.187707	0.261575	0.466316
DPP8	Q6V1X1	-0.187707	0.261575	0.466316
NAXD	Q8IW45	-0.187707	0.261575	0.466316
REEP5	Q00765	-0.187563	0.0339424	0.186092
NDUFB3	O43676	-0.187462	0.129744	0.326312
RPS12	P25398	-0.187357	0.0322639	0.182307
UXS1	Q8NBZ7	-0.187277	0.417987	0.617356
KIF11	P52732	-0.187049	0.0943235	0.281075
SUPT4H1	P63272	-0.186808	0.0518723	0.219578
GRB2	P62993	-0.186742	0.046064	0.206941
CHN1	P15882	-0.186618	0.115994	0.308745
FABP5	Q01469	-0.186553	0.0733615	0.253534
TRIM4	Q9C037	-0.186482	0.233157	0.43854
THUMPD3	Q9BV44	-0.186434	0.200541	0.404537
EXOC3	O60645	-0.186223	0.089424	0.276186
WRNIP1	Q96S55	-0.186172	0.0960651	0.282996
ALDH1A3	P47895	-0.186098	0.0697175	0.249698
MAZ	P56270	-0.186065	0.26487	0.468891
DMXL1	Q9Y485	-0.186065	0.26487	0.468891
TFDP1	Q14186	-0.185608	0.041733	0.200702
POGLUT1	Q8NBL1	-0.185541	0.091469	0.277005
ATRX	P46100	-0.185517	0.0553268	0.224084
PHKB	Q93100	-0.185451	0.055349	0.224084
RPL26L1	Q9UNX3	-0.185118	0.397972	0.599433
CCDC59	Q9P031	-0.18478	0.170268	0.372928
ELOF1	P60002	-0.184742	0.171167	0.374117
PAFAH1B3	Q15102	-0.184689	0.102976	0.290561
BRD2	P25440	-0.184658	0.0342395	0.186712
TPD52L1	Q16890	-0.18464	0.0532892	0.221404
PURB	Q96QR8	-0.184604	0.0337344	0.186092
ZNF324	O75467	-0.184425	0.268207	0.473029
PAM16	Q9Y3D7	-0.184425	0.268207	0.473029
CENPI	Q92674	-0.184259	0.0978609	0.284147
FNBP1L	Q5T0N5	-0.184195	0.0398769	0.197652
HYPK	Q9NX55	-0.184174	0.157736	0.359941
RAPGEF6	Q8TEU7	-0.184067	0.598478	0.752442
FOXK2	Q01167	-0.183998	0.0478932	0.210638
FAM3C	Q92520	-0.183783	0.0366412	0.191704
NPC2	P61916	-0.183454	0.0339454	0.186092
EHMT1	Q9H9B1	-0.183298	0.0631609	0.237775
CDC23	Q9UJX2	-0.183164	0.0667803	0.244435
RIF1	Q5UIP0	-0.182863	0.0535647	0.221871
SPAG16	Q8N0X2	-0.182786	0.271585	0.476266
SPTLC1	O15269	-0.18267	0.0419566	0.200702
PPP2CB	P62714	-0.182562	0.0509704	0.217873
KIF4A	O95239	-0.182396	0.172251	0.374622
APTX	Q7Z2E3	-0.182202	0.13502	0.332533
RPL13	P26373	-0.182178	0.0331911	0.184904
GNE	Q9Y223	-0.181545	0.0477481	0.210588
MED14	O60244	-0.181346	0.0410047	0.199574
GTF2E1	P29083	-0.181283	0.292753	0.499402
ERBB3	P21860	-0.181149	0.275006	0.480168
PLEKHF2	Q9H8W4	-0.181149	0.275006	0.480168
NOP9	Q86U38	-0.180978	0.0429292	0.201858
RPS13	P62277	-0.180838	0.0414858	0.200599
CDK1	P06493	-0.180785	0.056803	0.227097
RPS2	P15880	-0.180712	0.0356224	0.18972
DHX37	Q8IY37	-0.180704	0.0405706	0.199013
RNF40	O75150	-0.180649	0.0302617	0.178738
EIF4G3	O43432	-0.180539	0.0759273	0.257121
RPUSD4	Q96CM3	-0.18047	0.214702	0.418472
KDELC2	Q7Z4H8	-0.180008	0.0445374	0.204047
RPS9	P46781	-0.17995	0.0548987	0.223974
SP3	Q02447	-0.179798	0.0692681	0.249222
DUSP3	P51452	-0.179258	0.1756	0.377589
MAVS	Q7Z434	-0.178898	0.132929	0.331092
HTATIP2	Q9BUP3	-0.178352	0.0560123	0.225455
STUB1	Q9UNE7	-0.177975	0.0423323	0.201186
WDR41	Q9HAD4	-0.177709	0.232129	0.437838
RNF220	Q5VTB9	-0.177487	0.0980172	0.28437
TACC1	O75410	-0.176891	0.0752484	0.255845
EIF3H	O15372	-0.17686	0.0539508	0.221983
PPOX	P50336	-0.176657	0.104743	0.292477
UBE3A	Q05086	-0.176414	0.104089	0.292206
MTMR3	Q13615	-0.176251	0.285527	0.490881
FAM76A	Q8TAV0	-0.176251	0.285527	0.490881
CNOT10	Q9H9A5	-0.17618	0.274752	0.480006
B3GNT9	Q6UX72	-0.176164	0.303693	0.508843
KIAA0319L	Q8IZA0	-0.176127	0.0470622	0.208373
SEC24A	O95486	-0.175703	0.216332	0.420157
LIN9	Q5TKA1	-0.175292	0.110162	0.300778
DDX54	Q8TDD1	-0.175218	0.101108	0.288263
MTA2	O94776	-0.175149	0.038159	0.194499
ATP6V1D	Q9Y5K8	-0.17483	0.0512788	0.218258
MCRIP1	C9JLW8	-0.174621	0.289121	0.494679
HS6ST2	Q96MM7	-0.174621	0.289121	0.494679
PPP1R12C	Q9BZL4	-0.174589	0.166796	0.368898
LAS1L	Q9Y4W2	-0.174264	0.0627818	0.237522
USP48	Q86UV5	-0.173918	0.076241	0.257889
MZT2B	Q6NZ67	-0.173887	0.212184	0.415796
SDE2	Q6IQ49	-0.173852	0.128867	0.324796
PPM1B	O75688	-0.173782	0.440172	0.633941
ZC3HAV1	Q7Z2W4	-0.173714	0.0357976	0.189922
CHD8	Q9HCK8	-0.173563	0.0397446	0.197492
SPAG1	Q07617	-0.173429	0.360299	0.561801
CNNM3	Q8NE01	-0.173337	0.0484976	0.212352
VTI1B	Q9UEU0	-0.173277	0.17847	0.381297
RPL10A	P62906	-0.173259	0.0477994	0.210588
HDAC2	Q92769	-0.173091	0.113932	0.305479
IP6K1	Q92551	-0.172994	0.292759	0.499402
ITPA	Q9BY32	-0.172761	0.0836645	0.267736
PSMD4	P55036	-0.172232	0.0382426	0.194758
RPL21	P46778	-0.172076	0.0771516	0.259164
EIF2A	Q9BY44	-0.172013	0.0416789	0.200702
ERCC6L	Q2NKX8	-0.171665	0.110371	0.301072
NSUN5	Q96P11	-0.171664	0.0793556	0.262879
RPL36	Q9Y3U8	-0.171591	0.037721	0.193765
FMR1	Q06787	-0.171572	0.0656373	0.242407
AAMDC	Q9H7C9	-0.171368	0.296442	0.502225
ADAM10	O14672	-0.171172	0.0392839	0.197017
C9orf78	Q9NZ63	-0.170974	0.0601388	0.233673
STX12	Q86Y82	-0.170822	0.0815859	0.264321
NOL6	Q9H6R4	-0.170604	0.0451152	0.20511
ARPC1B	O15143	-0.170485	0.0960218	0.282996
GSTO1	P78417	-0.170233	0.0590281	0.232585
RPS18	P62269	-0.169982	0.0619689	0.236286
XRN2	Q9H0D6	-0.169912	0.0383792	0.195286
FAM114A2	Q9NRY5	-0.169879	0.15312	0.355284
TPM1	P09493	-0.169871	0.453697	0.645512
SNX11	Q9Y5W9	-0.169789	0.488575	0.671935
FARP2	O94887	-0.169745	0.30017	0.504937
HRH1	P35367	-0.169745	0.30017	0.504937
RING1	Q06587	-0.169544	0.18417	0.386908
WIPF2	Q8TF74	-0.169448	0.0626184	0.237522
PHC3	Q8NDX5	-0.169395	0.0808398	0.264275
CENPB	P07199	-0.16903	0.0959155	0.282996
MTO1	Q9Y2Z2	-0.168733	0.130512	0.32751
SNF8	Q96H20	-0.168724	0.300646	0.505449
DNM1L	O00429	-0.168715	0.0985254	0.284783
JMJD1C	Q15652	-0.168715	0.257387	0.462343
TMX2	Q9Y320	-0.168703	0.0914947	0.277005
MRPL55	Q7Z7F7	-0.168564	0.117093	0.310556
REEP4	Q9H6H4	-0.168476	0.0593919	0.232896
ADRM1	Q16186	-0.168387	0.0579722	0.23022
INPP1	P49441	-0.168363	0.183855	0.386539
AAMP	Q13685	-0.16833	0.163219	0.364462
CSNK1G3	Q9Y6M4	-0.168328	0.114098	0.305479
RHOT2	Q8IXI1	-0.168218	0.316501	0.522628
VANGL1	Q8TAA9	-0.168156	0.111891	0.303128
TPP1	O14773	-0.168144	0.0736473	0.253938
KRIT1	O00522	-0.167952	0.24604	0.451099
CCNK	O75909	-0.167898	0.0891092	0.275711
PCBD2	Q9H0N5	-0.167846	0.241494	0.446351
DMAP1	Q9NPF5	-0.167524	0.074371	0.254465
RHEB	Q15382	-0.167518	0.043492	0.202066
C1orf131	Q8NDD1	-0.167488	0.231776	0.437799
RPS11	P62280	-0.16682	0.0604624	0.233848
GEMIN6	Q8WXD5	-0.166794	0.268351	0.473143
STAG2	Q8N3U4	-0.166765	0.0538872	0.221983
EIF3I	Q13347	-0.166753	0.0721981	0.25212
DNASE2	O00115	-0.166741	0.32462	0.530132
HSPA14	Q0VDF9	-0.166656	0.0829784	0.266402
DPYSL5	Q9BPU6	-0.166535	0.114377	0.305704
STX3	Q13277	-0.166503	0.307763	0.513198
PLBD1	Q6P4A8	-0.166451	0.144117	0.344745
FARSA	Q9Y285	-0.166178	0.0597128	0.233472
BRK1	Q8WUW1	-0.1661	0.0469508	0.208373
TUBG1	P23258	-0.165933	0.119441	0.314049
PICALM	Q13492	-0.165884	0.044717	0.204554
ISCU	Q9H1K1	-0.165669	0.0738578	0.253938
RALB	P11234	-0.165403	0.109208	0.299415
NAA10	P41227	-0.165249	0.0629042	0.237522
KCTD18	Q6PI47	-0.165178	0.120352	0.314516
GPRIN1	Q7Z2K8	-0.165159	0.0432492	0.201864
NDUFA4	O00483	-0.165158	0.209323	0.413198
DDAH1	O94760	-0.165095	0.178774	0.381493
DHRS1	Q96LJ7	-0.164888	0.116537	0.309634
YES1	P07947	-0.164673	0.0689961	0.248696
MRPL40	Q9NQ50	-0.164498	0.042421	0.201186
CCDC25	Q86WR0	-0.16448	0.422797	0.620597
CRTAP	O75718	-0.164053	0.0438411	0.202577
GEMIN8	Q9NWZ8	-0.164006	0.224258	0.429616
TRIT1	Q9H3H1	-0.163719	0.219612	0.424832
FUS	P35637	-0.163552	0.0700473	0.249698
SMRP1	Q8NCR6	-0.163268	0.31554	0.521912
BCL7B	Q9BQE9	-0.163268	0.31554	0.521912
NHS	Q6T4R5	-0.163068	0.0848569	0.270095
ADAR	P55265	-0.163025	0.0452886	0.205483
LSM8	O95777	-0.162958	0.173297	0.375722
TRIP11	Q15643	-0.162884	0.0437945	0.202564
IL13RA2	Q14627	-0.16286	0.255433	0.460408
FNBP1	Q96RU3	-0.162728	0.0864103	0.272258
L1RE1	Q9UN81	-0.162314	0.500244	0.679556
NUFIP2	Q7Z417	-0.162309	0.109565	0.299993
SERPINH1	P50454	-0.16209	0.066804	0.244435
KEAP1	Q14145	-0.162064	0.0538902	0.221983
NKAPD1	Q6ZUT1	-0.161914	0.125273	0.320778
USF1	P22415	-0.161897	0.361258	0.56241
MGEA5	O60502	-0.161884	0.141233	0.341318
TIA1	P31483	-0.161823	0.0511642	0.218211
MVP	Q14764	-0.161802	0.1267	0.322208
INTS10	Q9NVR2	-0.161692	0.102199	0.289978
SNTA1	Q13424	-0.161653	0.319498	0.526112
VPS4A	Q9UN37	-0.161621	0.14316	0.343318
GLO1	Q04760	-0.161365	0.0592349	0.232602
TAP2	Q03519	-0.161026	0.0887681	0.275711
RPS14	P62263	-0.161015	0.0889633	0.275711
TANC1	Q9C0D5	-0.160906	0.0742064	0.254357
NDUFS1	P28331	-0.160835	0.0467933	0.208373
UBE2V1	Q13404	-0.160797	0.0924007	0.27814
SERPINB6	P35237	-0.160507	0.0625652	0.237522
RPP38	P78345	-0.160292	0.23484	0.43971
SOWAHC	Q53LP3	-0.160281	0.0942884	0.281075
TAPBPL	Q9BX59	-0.16004	0.323504	0.529329
SINHCAF	Q9NP50	-0.16004	0.323504	0.529329
METAP2	P50579	-0.160025	0.0968797	0.283073
ITGAV	P06756	-0.159486	0.0512813	0.218258
COMMD5	Q9GZQ3	-0.158754	0.131748	0.328567
LSM14A	Q8ND56	-0.158669	0.0486089	0.212682
HGS	O14964	-0.158564	0.0675367	0.245524
PLEKHO2	Q8TD55	-0.15825	0.228539	0.433914
SUMF2	Q8NBJ7	-0.158009	0.0612768	0.235616
SPINT2	O43291	-0.157952	0.353157	0.55563
PNISR	Q8TF01	-0.157836	0.175107	0.377589
ZC3HAV1L	Q96H79	-0.157466	0.109442	0.299917
ZZEF1	O43149	-0.157442	0.206788	0.410793
SRPK2	P78362	-0.157433	0.139822	0.339984
TNFRSF10B	O14763	-0.157112	0.12036	0.314516
AKR1A1	P14550	-0.156999	0.0494398	0.215049
ZFX	P17010	-0.15682	0.331658	0.535873
LPGAT1	Q92604	-0.15682	0.331658	0.535873
BLOC1S2	Q6QNY1	-0.156678	0.545235	0.713773
RPL12	P30050	-0.156495	0.0712702	0.250428
WASHC4	Q2M389	-0.156407	0.117334	0.310916
POLR3A	O14802	-0.156193	0.436378	0.631651
CXorf56	Q9H5V9	-0.156145	0.0530387	0.221293
MUC1	P15941	-0.15601	0.155385	0.357544
UBE2V2	Q15819	-0.155862	0.178196	0.380987
CMC4	P56277	-0.155779	0.0626974	0.237522
C11orf98	E9PRG8	-0.155509	0.233992	0.438634
RPS19BP1	Q86WX3	-0.155403	0.0651491	0.241732
SLC9A3R2	Q15599	-0.155365	0.121865	0.316284
GOLGA2	Q08379	-0.155349	0.159133	0.360575
FKBP8	Q14318	-0.155344	0.0504714	0.217113
HSPA8	P11142	-0.155323	0.0918098	0.277477
PEPD	P12955	-0.155233	0.0701011	0.249698
RREB1	Q92766	-0.155213	0.335807	0.540223
MRPL32	Q9BYC8	-0.155213	0.335807	0.540223
FBXL18	Q96ME1	-0.155112	0.200109	0.404373
MINPP1	Q9UNW1	-0.155104	0.315331	0.521912
MSI2	Q96DH6	-0.154866	0.204952	0.409261
ELP2	Q6IA86	-0.154736	0.0995785	0.286162
CNOT3	O75175	-0.154588	0.0553696	0.224084
GLE1	Q53GS7	-0.154415	0.134597	0.332318
SLC35B2	Q8TB61	-0.154341	0.0523638	0.220024
PCCB	P05166	-0.154308	0.0519616	0.219578
SLCO4A1	Q96BD0	-0.153905	0.123759	0.318936
UTP4	Q969X6	-0.153654	0.20851	0.412639
HPS6	Q86YV9	-0.153607	0.340004	0.544732
TRUB1	Q8WWH5	-0.153572	0.156793	0.359594
CIAO1	O76071	-0.153514	0.0920124	0.277759
NSD2	O96028	-0.153232	0.0601929	0.233673
SLC38A2	Q96QD8	-0.152939	0.056555	0.226564
EFCAB14	O75071	-0.152862	0.300747	0.505476
GTF2H2	Q13888	-0.152653	0.341662	0.546236
RAD18	Q9NS91	-0.152486	0.0797621	0.263148
RPAP3	Q9H6T3	-0.152339	0.0635398	0.238432
GNA11	P29992	-0.152293	0.0630864	0.237704
ARHGAP35	Q9NRY4	-0.152283	0.100291	0.286849
ARFGAP3	Q9NP61	-0.152186	0.0691918	0.249099
PPARD	Q03181	-0.152003	0.34425	0.547888
CHD1L	Q86WJ1	-0.152003	0.34425	0.547888
RNF185	Q96GF1	-0.152003	0.34425	0.547888
ZDHHC7	Q9NXF8	-0.152003	0.34425	0.547888
YIPF3	Q9GZM5	-0.151698	0.180939	0.382578
AKT1S1	Q96B36	-0.151695	0.18352	0.385971
RFC4	P35249	-0.151574	0.112572	0.304278
ABCG1	P45844	-0.151567	0.12099	0.3147
UBXN4	Q92575	-0.151422	0.0817955	0.264321
HGH1	Q9BTY7	-0.151088	0.298814	0.504371
GATD1	Q8NB37	-0.151042	0.113507	0.305479
TK2	O00142	-0.150987	0.163631	0.365108
RPL13A	P40429	-0.150981	0.0913293	0.277005
EIF3B	P55884	-0.150773	0.111569	0.302531
BRD8	Q9H0E9	-0.150605	0.0712916	0.250428
TCEA3	O75764	-0.150401	0.348545	0.550789
SLC5A6	Q9Y289	-0.150401	0.348545	0.550789
MAPK3	P27361	-0.150394	0.192458	0.397161
ITGB5	P18084	-0.150239	0.0592384	0.232602
MKI67	P46013	-0.150175	0.104213	0.292206
ALYREF	Q86V81	-0.149916	0.0778041	0.260582
PPP2R1A	P30153	-0.14987	0.0544663	0.223015
DGKE	P52429	-0.149549	0.330696	0.534902
SAR1A	Q9NR31	-0.14922	0.0918284	0.277477
TPT1	P13693	-0.149208	0.164802	0.366069
PTDSS2	Q9BVG9	-0.149157	0.149234	0.351073
FGFR1OP2	Q9NVK5	-0.1491	0.243141	0.44772
OSBP	P22059	-0.149063	0.118837	0.313534
PPP6R1	Q9UPN7	-0.14901	0.0969367	0.283073
LIMS1	P48059	-0.148937	0.457601	0.648213
FUT8	Q9BYC5	-0.148801	0.35289	0.555504
MRPL20	Q9BYC9	-0.14855	0.133931	0.331762
CCDC134	Q9H6E4	-0.148319	0.103727	0.291803
ARSA	P15289	-0.148233	0.263991	0.468333
TNFSF9	P41273	-0.148075	0.203356	0.407742
MRPL23	Q16540	-0.148053	0.161277	0.362584
ACO1	P21399	-0.14769	0.07974	0.263148
MTHFS	P49914	-0.147657	0.102992	0.290561
E2F1	Q01094	-0.147202	0.357284	0.559453
TIPIN	Q9BVW5	-0.147202	0.357284	0.559453
DMAC2	Q9NW81	-0.147202	0.357284	0.559453
DAAM1	Q9Y4D1	-0.147202	0.357284	0.559453
TRIO	O75962	-0.146979	0.197269	0.400821
CLTB	P09497	-0.14668	0.0738452	0.253938
ABCD1	P33897	-0.146433	0.0706782	0.249698
RPL5	P46777	-0.146337	0.0693812	0.249478
ZW10	O43264	-0.146282	0.166656	0.368806
SUPT6H	Q7KZ85	-0.14627	0.107057	0.295428
KIAA1211L	Q6NV74	-0.146255	0.175091	0.377589
KIAA1522	Q9P206	-0.146204	0.378291	0.578831
CHD3	Q12873	-0.146194	0.128323	0.324527
C19orf53	Q9UNZ5	-0.146157	0.239174	0.444048
EIF3E	P60228	-0.146133	0.145119	0.34578
RSBN1L	Q6PCB5	-0.146042	0.184995	0.387973
FCHO2	Q0JRZ9	-0.145924	0.376338	0.576954
ELK1	P19419	-0.145861	0.343643	0.54778
CHTF18	Q8WVB6	-0.145828	0.196091	0.400485
MAP1S	Q66K74	-0.1458	0.39037	0.591286
SPOUT1	Q5T280	-0.145699	0.0686511	0.248284
ZNF687	Q8N1G0	-0.14558	0.105985	0.293967
SRP9	P49458	-0.145518	0.0742107	0.254357
TRIM5	Q9C035	-0.145408	0.595177	0.750039
RIOK1	Q9BRS2	-0.145365	0.275507	0.480618
COPA	P53621	-0.145355	0.087871	0.274686
YBX1	P67809	-0.145212	0.061898	0.236168
PFDN4	Q9NQP4	-0.145205	0.0778954	0.260582
RPS3A	P61247	-0.145199	0.061713	0.235937
PRC1	O43663	-0.145065	0.15829	0.360185
AP3S1	Q92572	-0.144936	0.129638	0.326312
MTCH1	Q9NZJ7	-0.144889	0.0736066	0.253938
NEDD1	Q8NHV4	-0.144608	0.124914	0.320689
ACP1	P24666	-0.144179	0.198583	0.402664
ALDH1A2	O94788	-0.144137	0.157438	0.359816
ASAH1	Q13510	-0.144076	0.306226	0.511641
OGFOD3	Q6PK18	-0.14406	0.125544	0.321335
VPS51	Q9UID3	-0.144045	0.0859911	0.271664
MYH11	P35749	-0.14401	0.366222	0.567088
GTF2H3	Q13889	-0.14401	0.366222	0.567088
LPCAT4	Q643R3	-0.14401	0.366222	0.567088
ECHDC1	Q9NTX5	-0.143818	0.559102	0.725219
PSMB9	P28065	-0.143645	0.536325	0.705744
RPL27	P61353	-0.143631	0.0805154	0.264214
CBL	P22681	-0.143615	0.127345	0.32357
HMCES	Q96FZ2	-0.143464	0.150312	0.351934
BAIAP2	Q9UQB8	-0.143223	0.162674	0.364068
IPO13	O94829	-0.142417	0.370767	0.571218
AKTIP	Q9H8T0	-0.142417	0.370767	0.571218
HDAC3	O15379	-0.142288	0.210266	0.414593
AKAP1	Q92667	-0.141665	0.20754	0.411542
CELF1	Q92879	-0.141607	0.0683496	0.247569
HPSE	Q9Y251	-0.141509	0.258008	0.463026
PPT2	Q9UMR5	-0.141481	0.27793	0.483708
RAB43	Q86YS6	-0.141461	0.224	0.429399
RTCA	O00442	-0.141369	0.32954	0.534308
ADO	Q96SZ5	-0.141152	0.0787904	0.261452
CIZ1	Q9ULV3	-0.140932	0.422437	0.620452
MAP4K5	Q9Y4K4	-0.140826	0.375362	0.576199
FAM120C	Q9NX05	-0.140615	0.235572	0.440505
STRN4	Q9NRL3	-0.140235	0.0912424	0.277005
RPS10	P46783	-0.140159	0.0727296	0.252871
RCOR1	Q9UKL0	-0.140072	0.0971645	0.283161
EIF4B	P23588	-0.140035	0.0878737	0.274686
AP4B1	Q9Y6B7	-0.139922	0.251715	0.456864
SMC4	Q9NTJ3	-0.139486	0.097646	0.283843
LAMTOR3	Q9UHA4	-0.139313	0.69605	0.820681
ABCB8	Q9NUT2	-0.138917	0.140645	0.341149
PLRG1	O43660	-0.138723	0.0773643	0.259609
NENF	Q9UMX5	-0.138627	0.101774	0.289511
THOC3	Q96J01	-0.138379	0.0988058	0.285263
GNB4	Q9HAV0	-0.138358	0.0980881	0.284436
TMEM120A	Q9BXJ8	-0.138235	0.0966818	0.283073
LPP	Q93052	-0.138124	0.0944898	0.281288
YBEY	P58557	-0.137954	0.320701	0.526859
INTS12	Q96CB8	-0.137873	0.0820669	0.264707
LSM7	Q9UK45	-0.137824	0.263576	0.468062
ATF7IP	Q6VMQ6	-0.13779	0.298693	0.504371
RPL7A	P62424	-0.137787	0.0896115	0.276194
CDK9	P50750	-0.137705	0.11523	0.306987
MAP3K7	O43318	-0.137648	0.384706	0.585847
KAT6A	Q92794	-0.137648	0.384706	0.585847
ATXN2L	Q8WWM7	-0.137591	0.0778747	0.260582
TXNDC17	Q9BRA2	-0.137493	0.102569	0.290196
SKP1	P63208	-0.137211	0.0720245	0.25212
CKAP2	Q8WWK9	-0.136885	0.18617	0.389336
BCAR1	P56945	-0.136864	0.0933618	0.280225
LACTB2	Q53H82	-0.136729	0.151585	0.353103
TIMP3	P35625	-0.13658	0.392921	0.593936
ORAI1	Q96D31	-0.136461	0.436907	0.631651
CCDC82	Q8N4S0	-0.136062	0.389454	0.590652
CDC26	Q8NHZ8	-0.136062	0.389454	0.590652
NDN	Q99608	-0.136062	0.389454	0.590652
HNRNPA1	P09651	-0.135651	0.175712	0.377589
SLC35F6	Q8N357	-0.135641	0.074643	0.254662
CMBL	Q96DG6	-0.135624	0.196784	0.400518
PANK4	Q9NVE7	-0.1356	0.181207	0.382871
CUL1	Q13616	-0.135468	0.0995996	0.286162
HNRNPA0	Q13151	-0.135343	0.106683	0.294742
TRIM27	P14373	-0.135159	0.248945	0.453901
GNL2	Q13823	-0.135102	0.155036	0.35739
TOR1AIP2	Q8NFQ8	-0.134984	0.177737	0.380554
RBM4B	Q9BQ04	-0.134906	0.492465	0.672904
PPP2R5C	Q13362	-0.134715	0.302296	0.50736
RPS4X	P62701	-0.134711	0.0968295	0.283073
CTSL	P07711	-0.134681	0.223108	0.428382
MICALL1	Q8N3F8	-0.134662	0.187673	0.391102
NAP1L1	P55209	-0.134387	0.119469	0.314049
ABCC1	P33527	-0.134305	0.0810829	0.264282
NCAPG	Q9BPX3	-0.134232	0.0891747	0.275711
ACTR5	Q9H9F9	-0.133888	0.801384	0.886907
DDX6	P26196	-0.133534	0.10591	0.293967
GAA	P10253	-0.133048	0.0891425	0.275711
MTREX	P42285	-0.132947	0.0969087	0.283073
SARNP	P82979	-0.132747	0.157551	0.359934
NAA35	Q5VZE5	-0.132731	0.222386	0.427587
STK4	Q13043	-0.132687	0.19324	0.397728
SRRM2	Q9UQ35	-0.132318	0.124649	0.320288
FUNDC2	Q9BWH2	-0.13214	0.184467	0.387139
IK	Q13123	-0.132035	0.100928	0.287887
MYO1E	Q12965	-0.131963	0.194636	0.399438
PGAM1	P18669	-0.13195	0.109104	0.299267
NONO	Q15233	-0.131574	0.0839739	0.268291
ADAMTS1	Q9UHI8	-0.131528	0.536591	0.705744
HS2ST1	Q7LGA3	-0.131343	0.0993314	0.285945
TRIM32	Q13049	-0.131162	0.240277	0.445072
ARFGEF2	Q9Y6D5	-0.130994	0.103516	0.291435
RFC3	P40938	-0.130978	0.12241	0.316798
RBM8A	Q9Y5S9	-0.130716	0.222189	0.427587
NEK7	Q8TDX7	-0.130706	0.526517	0.698686
TRAPPC3	O43617	-0.130551	0.115298	0.307031
RAB27A	P51159	-0.130545	0.186367	0.38961
JPT2	Q9H910	-0.130247	0.195168	0.399893
EZH2	Q15910	-0.130201	0.179828	0.381796
TRRAP	Q9Y4A5	-0.130078	0.211806	0.415775
FAM20B	O75063	-0.129734	0.408965	0.608881
EVC2	Q86UK5	-0.129734	0.408965	0.608881
RFX1	P22670	-0.12973	0.206872	0.410793
CAMLG	P49069	-0.12967	0.110475	0.301216
BRMS1	Q9HCU9	-0.129658	0.426357	0.623048
GPR107	Q5VW38	-0.129506	0.201681	0.405476
KIAA1468	Q9P260	-0.129303	0.283336	0.48924
KPNB1	Q14974	-0.129228	0.103381	0.291245
PCID2	Q5JVF3	-0.128729	0.0949705	0.281725
ARMT1	Q9H993	-0.128694	0.104222	0.292206
TLN2	Q9Y4G6	-0.128205	0.161947	0.363262
NPAT	Q14207	-0.128156	0.413973	0.613565
TCP11L1	Q9NUJ3	-0.128156	0.413973	0.613565
MAPRE3	Q9UPY8	-0.128156	0.413973	0.613565
GDE1	Q9NZC3	-0.128148	0.171841	0.374622
ABCE1	P61221	-0.127865	0.0900984	0.276495
GALNT3	Q14435	-0.127603	0.200636	0.404537
RCOR3	Q9P2K3	-0.127511	0.133832	0.331762
RPL38	P63173	-0.127356	0.130889	0.327802
HIP1	O00291	-0.127218	0.158214	0.360185
SUDS3	Q9H7L9	-0.127182	0.11835	0.312911
POLR2H	P52434	-0.127163	0.128628	0.324539
ARPC5L	Q9BPX5	-0.127065	0.126104	0.321533
MRPS22	P82650	-0.127032	0.196596	0.400518
COQ6	Q9Y2Z9	-0.127016	0.440117	0.633941
NUSAP1	Q9BXS6	-0.126981	0.442855	0.636623
RPL14	P50914	-0.126971	0.152583	0.354455
VPS4B	O75351	-0.126891	0.114063	0.305479
SNW1	Q13573	-0.126846	0.0926495	0.278747
ARL2	P36404	-0.126796	0.102125	0.289919
ITGA5	P08648	-0.126759	0.0910951	0.277005
PARP12	Q9H0J9	-0.12658	0.419033	0.618048
ARID4B	Q4LE39	-0.126413	0.306607	0.51199
SF3B3	Q15393	-0.126407	0.0951534	0.281991
BAP1	Q92560	-0.126401	0.173376	0.375722
CSTF1	Q05048	-0.126373	0.0946038	0.281345
RGPD5	Q99666	-0.126242	0.281438	0.487646
PCNT	O95613	-0.12624	0.132984	0.331092
UACA	Q9BZF9	-0.125851	0.0956214	0.28259
HLA-B	P30479	-0.125592	0.228693	0.433914
FUBP3	Q96I24	-0.125396	0.108292	0.298004
DLG5	Q8TDM6	-0.125308	0.190834	0.395556
PWWP2A	Q96N64	-0.125006	0.424146	0.621458
CAMKK2	Q96RR4	-0.125006	0.424146	0.621458
SMARCB1	Q12824	-0.124978	0.142254	0.342728
SRR	Q9GZT4	-0.124966	0.467145	0.655433
CDK13	Q14004	-0.124882	0.0992132	0.285855
RPS27L	Q71UM5	-0.124705	0.315121	0.5218
PRPF4	O43172	-0.124634	0.0946654	0.28138
NEK9	Q8TD19	-0.124546	0.0930467	0.279658
CD70	P32970	-0.124534	0.337203	0.541444
RBBP5	Q15291	-0.124529	0.123801	0.318936
SRRM1	Q8IYB3	-0.124129	0.137463	0.33604
AP2A1	O95782	-0.123762	0.100018	0.286808
RNF213	Q63HN8	-0.12361	0.149639	0.351496
TUBB4B	P68371	-0.123596	0.0969501	0.283073
GALNT2	Q10471	-0.123581	0.0966594	0.283073
ESS2	Q96DF8	-0.123558	0.128295	0.324527
AP2S1	P53680	-0.123486	0.10572	0.293887
DVL3	Q92997	-0.123434	0.429311	0.625055
VPS45	Q9NRW7	-0.12334	0.154406	0.356646
WASHC5	Q12768	-0.123157	0.295647	0.502146
IFI35	P80217	-0.123081	0.217802	0.422571
TTC27	Q6P3X3	-0.123033	0.326937	0.532247
NCAPH2	Q6IBW4	-0.123011	0.139559	0.339623
USP16	Q9Y5T5	-0.122958	0.286254	0.491989
RPL8	P62917	-0.122924	0.19599	0.400416
FBXO2	Q9UK22	-0.122783	0.114388	0.305704
PRPF19	Q9UMS4	-0.12271	0.12333	0.318413
PUM2	Q8TB72	-0.122689	0.469049	0.656836
ROCK2	O75116	-0.122686	0.112465	0.304278
NUDC	Q9Y266	-0.12247	0.119305	0.313925
USMG5	Q96IX5	-0.122461	0.231717	0.437799
ESCO2	Q56NI9	-0.121863	0.434528	0.630178
SCFD2	Q8WU76	-0.121863	0.434528	0.630178
CSTF2T	Q9H0L4	-0.121863	0.434528	0.630178
CAPN7	Q9Y6W3	-0.12183	0.359501	0.561442
FDXR	P22570	-0.121699	0.167898	0.369624
ZC3H14	Q6PJT7	-0.121452	0.153503	0.355562
DPP3	Q9NY33	-0.121371	0.120528	0.314603
PITPNA	Q00169	-0.121315	0.52512	0.697728
RALBP1	Q15311	-0.121266	0.329295	0.534092
PCBP1	Q15365	-0.121198	0.10659	0.294742
HNRNPLL	Q8WVV9	-0.121063	0.115142	0.306987
MMS19	Q96T76	-0.121036	0.312562	0.518834
TPRN	Q4KMQ1	-0.12103	0.259866	0.464813
CRYBG1	Q9Y4K1	-0.120987	0.102525	0.290196
TFAP2C	Q92754	-0.120825	0.284125	0.489748
SOD1	P00441	-0.120789	0.12073	0.314671
CARNMT1	Q8N4J0	-0.120537	0.280112	0.486221
RBM4	Q9BWF3	-0.120358	0.101586	0.289208
DUSP23	Q9BVJ7	-0.120306	0.164154	0.365725
TGFA	P01135	-0.120294	0.439799	0.633793
EVPL	Q92817	-0.120242	0.143614	0.34399
MRPL24	Q96A35	-0.120179	0.189843	0.3941
DCTN2	Q13561	-0.120155	0.281025	0.487237
CHAC2	Q8WUX2	-0.119968	0.14871	0.350256
SH3GL1	Q99961	-0.119836	0.102708	0.290368
CSRP2	Q16527	-0.119227	0.113492	0.305479
TOE1	Q96GM8	-0.119079	0.1433	0.343515
USP30	Q70CQ3	-0.118921	0.200176	0.404373
ATP9B	O43861	-0.118727	0.445122	0.638208
CDC42BPB	Q9Y5S2	-0.118724	0.167851	0.369624
APOH	P02749	-0.117935	0.455181	0.646848
ATR	Q13535	-0.117773	0.130953	0.327813
ISG20L2	Q9H9L3	-0.117458	0.3786	0.579076
CLASP1	Q7Z460	-0.11726	0.287471	0.49308
POLR2E	P19388	-0.117187	0.153371	0.355562
CLGN	O14967	-0.117161	0.450497	0.642655
MARK2	Q7KZI7	-0.117146	0.118686	0.313378
MAL2	Q969L2	-0.117101	0.463617	0.653203
TAB2	Q9NYJ8	-0.116876	0.333089	0.537162
SHC1	P29353	-0.11685	0.13594	0.333708
EIF3K	Q9UBQ5	-0.116717	0.238186	0.443135
MOB4	Q9Y3A3	-0.116064	0.120442	0.314516
MRPS11	P82912	-0.115872	0.139972	0.34007
AHSA1	O95433	-0.115606	0.111024	0.301992
PMF1	Q6P1K2	-0.115597	0.455926	0.647541
DPF2	Q92785	-0.11538	0.185763	0.388759
ZNF326	Q5BKZ1	-0.115142	0.190233	0.394633
TNFAIP2	Q03169	-0.115133	0.113258	0.305435
WNK1	Q9H4A3	-0.115116	0.112894	0.304732
ABCD3	P28288	-0.114934	0.205667	0.409745
LRP1	Q07954	-0.114803	0.142286	0.342728
NVL	O15381	-0.114786	0.216143	0.420157
ESYT1	Q9BSJ8	-0.114739	0.128992	0.324971
HNRNPDL	O14979	-0.114692	0.139918	0.34007
SMAD4	Q13485	-0.114636	0.161585	0.362862
ABCF1	Q8NE71	-0.114406	0.134388	0.332034
HLCS	P50747	-0.114317	0.250952	0.456018
CHCHD7	Q9BUK0	-0.114242	0.207129	0.411037
RSBN1	Q5VWQ0	-0.114224	0.32649	0.531722
MCAM	P43121	-0.114216	0.195985	0.400416
PRMT9	Q6P2P2	-0.114167	0.397466	0.598976
TUBB	P07437	-0.114161	0.173729	0.375941
HIST2H2AC	Q16777	-0.114067	0.259733	0.464714
POM121C	A8CG34	-0.114052	0.259575	0.464572
ARID1A	O14497	-0.113963	0.125182	0.320778
SMU1	Q2TAY7	-0.113901	0.147847	0.349377
ST13	P50502	-0.113851	0.134764	0.332318
LRBA	P50851	-0.113721	0.144332	0.344745
HIST1H1C	P16403	-0.113681	0.198451	0.402534
UBE2R2	Q712K3	-0.113606	0.204851	0.409261
ERAL1	O75616	-0.113388	0.160296	0.36161
MYO5A	Q9Y4I1	-0.113371	0.203811	0.407966
PPP1R10	Q96QC0	-0.113042	0.130512	0.32751
NUB1	Q9Y5A7	-0.112907	0.243065	0.44772
CLNS1A	P54105	-0.11286	0.326257	0.531722
PAK2	Q13177	-0.112753	0.148152	0.349556
ALG1	Q9BT22	-0.112712	0.135786	0.333708
GTF3C1	Q12789	-0.112541	0.144325	0.344745
ITGB1BP1	O14713	-0.112475	0.466941	0.655433
ATG4B	Q9Y4P1	-0.112475	0.466941	0.655433
CIRBP	Q14011	-0.112285	0.302178	0.507307
KHSRP	Q92945	-0.112097	0.169668	0.372498
GLMN	Q92990	-0.111983	0.201611	0.405476
CHMP4B	Q9H444	-0.111841	0.129799	0.326313
TRAFD1	O14545	-0.111827	0.248192	0.453363
U2SURP	O15042	-0.111592	0.124497	0.320035
AZI2	Q9H6S1	-0.111579	0.525442	0.697728
VPS18	Q9P253	-0.111571	0.2489	0.453901
POMGNT2	Q8NAT1	-0.111527	0.315008	0.5218
SWI5	Q1ZZU3	-0.111443	0.656428	0.794327
NUP205	Q92621	-0.111287	0.166822	0.368898
DCAF13	Q9NV06	-0.111187	0.234957	0.439747
CASP3	P42574	-0.111064	0.138118	0.336807
ZC3H13	Q5T200	-0.11106	0.150032	0.351695
CEPT1	Q9Y6K0	-0.110916	0.472528	0.658954
PFDN2	Q9UHV9	-0.110507	0.228556	0.433914
TAF12	Q16514	-0.110482	0.195068	0.399893
YTHDC1	Q96MU7	-0.110455	0.185556	0.3886
MFAP1	P55081	-0.110413	0.161556	0.362862
NDE1	Q9NXR1	-0.110357	0.328994	0.533791
AKAP9	Q99996	-0.110066	0.141955	0.342558
RHOT1	Q8IXI2	-0.109936	0.718541	0.836558
TMED3	Q9Y3Q3	-0.109864	0.137736	0.336429
MAP4	P27816	-0.109776	0.148376	0.34967
METTL9	Q9H1A3	-0.109729	0.260903	0.465965
CMC1	Q7Z7K0	-0.109711	0.215675	0.419541
COPG1	Q9Y678	-0.109616	0.169448	0.372484
ADPRHL2	Q9NX46	-0.109392	0.577411	0.736885
UBE2G2	P60604	-0.109359	0.478167	0.663281
VTI1A	Q96AJ9	-0.109279	0.340799	0.545443
WDHD1	O75717	-0.109178	0.235268	0.440191
TPD52L2	O43399	-0.109022	0.180924	0.382578
EPB41L1	Q9H4G0	-0.108909	0.252147	0.457209
ANKHD1	Q8IWZ3	-0.108599	0.160753	0.362366
GSPT1	P15170	-0.108532	0.15932	0.360575
NDUFB9	Q9Y6M9	-0.108298	0.154429	0.356646
UBXN1	Q04323	-0.10818	0.286627	0.492345
NDUFV1	P49821	-0.108172	0.218957	0.424395
ZNF281	Q9Y2X9	-0.108147	0.256592	0.46174
ACBD5	Q5T8D3	-0.108098	0.351214	0.553831
CDYL	Q9Y232	-0.108058	0.438137	0.632166
HOOK3	Q86VS8	-0.107983	0.25819	0.463211
HMGN3	Q15651	-0.107939	0.534121	0.704209
RBM5	P52756	-0.107917	0.256843	0.461913
PDCD2	Q16342	-0.107803	0.483859	0.668079
REPIN1	Q9BWE0	-0.107803	0.483859	0.668079
GIT2	Q14161	-0.107532	0.137917	0.336457
PTGFRN	Q9P2B2	-0.107345	0.33566	0.540223
SRSF6	Q13247	-0.107136	0.235659	0.440505
EEF1A1	P68104	-0.107081	0.154039	0.356303
SNRNP40	Q96DI7	-0.10706	0.201455	0.405302
ELAVL1	Q15717	-0.106977	0.200573	0.404537
TRADD	Q15628	-0.1069	0.231941	0.437838
ITSN1	Q15811	-0.106855	0.415351	0.614993
PSMD9	O00233	-0.106788	0.134277	0.331944
HDHD3	Q9BSH5	-0.106727	0.529936	0.701967
PHC1	P78364	-0.106688	0.551858	0.719192
SMPD4	Q9NXE4	-0.106675	0.204976	0.409261
MIER1	Q8N108	-0.106625	0.156796	0.359594
IMP4	Q96G21	-0.10645	0.352301	0.554725
DHX30	Q7L2E3	-0.106251	0.185705	0.388759
THAP12	O43422	-0.106249	0.489603	0.672181
NFX1	Q12986	-0.106249	0.489603	0.672181
ANKRD11	Q6UB99	-0.106249	0.489603	0.672181
ZFYVE16	Q7Z3T8	-0.106249	0.17424	0.376326
KYNU	Q16719	-0.106151	0.1722	0.374622
SNX12	Q9UMY4	-0.106136	0.172013	0.374622
KIF14	Q15058	-0.106122	0.299179	0.504605
EIF5B	O60841	-0.106041	0.169911	0.372796
STMN1	P16949	-0.106041	0.194309	0.399055
UBE2O	Q9C0C9	-0.10603	0.374164	0.574958
PCF11	O94913	-0.105991	0.142781	0.342728
RAC1	P63000	-0.105959	0.180055	0.381796
TSEN2	Q8NCE0	-0.105839	0.200666	0.404537
RPSA	P08865	-0.105793	0.264123	0.468333
CYB5A	P00167	-0.105657	0.230587	0.436525
NDUFA6	P56556	-0.105649	0.258395	0.463299
ZMAT2	Q96NC0	-0.105617	0.197088	0.4006
NUP50	Q9UKX7	-0.105547	0.158992	0.360575
DNTTIP1	Q9H147	-0.105359	0.326046	0.531583
FBXO11	Q86XK2	-0.105266	0.459537	0.649524
OAS3	Q9Y6K5	-0.105251	0.419938	0.61885
FOXK1	P85037	-0.105251	0.222898	0.428256
CCDC137	Q6PK04	-0.105172	0.176237	0.378297
TEX264	Q9Y6I9	-0.105168	0.150802	0.352524
CTNND1	O60716	-0.105143	0.175845	0.377728
DDX20	Q9UHI6	-0.104943	0.337489	0.541607
CCNT1	O60563	-0.104934	0.374556	0.575263
CGGBP1	Q9UFW8	-0.10493	0.32009	0.52621
EMC1	Q8N766	-0.104921	0.183305	0.385656
HDAC1	Q13547	-0.104817	0.204723	0.409261
STK11IP	Q8N1F8	-0.104697	0.4954	0.675723
CHM	P24386	-0.104641	0.318216	0.524438
FASN	P49327	-0.10463	0.202476	0.406666
EPHB4	P54760	-0.104474	0.372595	0.573142
RBMS2	Q15434	-0.104471	0.199439	0.403708
SPTY2D1	Q68D10	-0.104231	0.614685	0.763924
PPIC	P45877	-0.104189	0.305456	0.511118
ENY2	Q9NPA8	-0.104173	0.154943	0.35739
GCHFR	P30047	-0.104006	0.151066	0.352865
MBD2	Q9UBB5	-0.103981	0.404146	0.604986
RFC2	P35250	-0.103839	0.222468	0.427587
SRFBP1	Q8NEF9	-0.103526	0.284494	0.490136
TAF9	Q16594	-0.103518	0.15329	0.35554
ULBP2	Q9BZM5	-0.103494	0.203321	0.407742
IL18	Q14116	-0.103328	0.474504	0.660281
TM9SF1	O15321	-0.103175	0.196819	0.400518
HNRNPAB	Q99729	-0.103171	0.209743	0.413699
TUSC2	O75896	-0.103147	0.501249	0.680217
NR2F1	P10589	-0.103147	0.501249	0.680217
ATXN7L3B	Q96GX2	-0.103147	0.501249	0.680217
[truncated: 3,931 more rows]
