# Supplementary material for: Pleiotropic Effects of Metformin on the Chemotherapy Response of HPV‐Positive Cancer Cells
Source: J Med Virol. 2025 Jun 16;97(6):e70434. doi: 10.1002/jmv.70434 (PMC12169209; doi:10.1002/jmv.70434)
Supplement: Supplementary file 5 — Table S4 revis. [file JMV-97-e70434-s003.xlsx]

## Sheet: Tabelle1
Supporting Information: Table S4: Log2-fold changes (log2FC) and adjusted p-values (adj. p-value) from proteome analyses corresponding to proteins detected in immunoblot analyses (Figure 1C).
		siE6/E7 vs. siCtrl1		Metformin vs. DMSO
	Symbol	log2FC	adj. p-value	log2FC	adj. p-value
	E2F1	NA	NA	-0.147202	0.559453
	CCNA2 (Cyclin A2)	NA	NA	-0.62435	0.118821
	CCNB1 (Cyclin B1)	-1.28456	0.000134483	-0.363784	0.151104
	CCNB2 (Cyclin B2)	NA	NA	-0.355675	0.176386
	CDK1 (CDC2)	-2.40894	3.05524e-06	-0.180785	0.227097
	CDK2	-0.784854	0.2544	-0.278049	0.118821
	CKS1B (CKS1)	-1.67486	1.81225e-05	-0.498729	0.12243
	RRM1	-1.14548	0.0200151	-0.264201	0.15304
	RRM2	-2.53	0.000698892	-0.401892	0.12243
	PCNA	-1.06778	0.00338139	-0.0561352	0.625729
	PLK1	NA	NA	-0.855285	0.0425344
